# Supplementary material for: The Goals and Effects of Music Listening and Their Relationship to the Strength of Music Preference
Source: PLoS One. 2016 Mar 17;11(3):e0151634. doi: 10.1371/journal.pone.0151634 (PMC4795651; doi:10.1371/journal.pone.0151634)
Supplement: S1 Table — (XLSX) [file pone.0151634.s001.xlsx]

## Sheet: Wiederhergestellt_Blatt1
participant	day	situation	music	at home	at work	on the road	in public	when doing sports	when being on a party	other place	self-selected music	duration of listening (hh:mm)	alone	with partner	with friends	with family	with unknown people	with colleagues	goals self-awareness	goals social relatedness	goals arousal and mood	effects self-awareness	effects social relatedness	effects emotion and mood	music preference	past functional experience
1	1	1	Radio	0	0	1	0	0	0	0	0	00:15:00	0	0	0	0	0	0	1	1	2	1	1	3	6	2
1	2	1	Opera Aida von Verdi	0	0	0	0	0	0	0	0	02:30:00	0	0	0	0	0	1	9	9	4	7	10	7	10	7
1	2	2	"Charts" - "Ai se eu te pego"	0	0	0	0	0	1	0	0	02:00:00	0	0	1	0	0	0	6	10	6	6	9	7	7	6
1	3	1	Charts	1	0	0	0	0	0	0	1	01:30:00	1	0	0	0	0	0	1	1	3	1	1	4	8	8
1	4	1	Opera "Aida" von Verdi	0	0	0	0	0	0	0	0	00:30:00	0	0	0	0	0	0	8	8	1	8	5	1	10	8
1	4	2	Charts (Pop)	1	0	0	0	0	0	0	1	00:20:00	1	0	0	0	0	0	1	1	7	1	1	8	7	7
1	5	1	Musical (v.a. Phantom der Opera - "All I ask of you")	1	0	0	0	0	0	0	1	00:10:00	1	0	0	0	0	0	2	1	4	1	1	5	9	8
1	5	2	Kunstlieder (z.B. "Gretchen am Spinnrad)	1	0	0	0	0	0	0	1	00:15:00	1	0	0	0	0	0	8	1	1	7	1	1	10	9
1	5	3	"Ai se eu te pego"	1	0	0	0	0	0	0	1	00:15:00	0	0	0	1	0	0	1	1	5	1	1	7	8	8
1	6	1	Kunstlieder (u.A. "Seligkeit")	1	0	0	0	0	0	0	1	00:30:00	1	0	0	0	0	0	10	1	3	9	1	3	10	9
1	6	2	Backstreet Boys	0	0	1	0	0	0	0	1	00:30:00	0	0	0	1	0	0	1	8	7	1	8	5	8	9
1	7	1	Kunstlieder (z.B. "Gretchen am Spinnrad")	1	0	0	0	0	0	0	1	00:15:00	1	0	0	0	0	0	9	1	1	9	1	1	10	9
1	7	2	Opera "Aida"	0	0	0	0	0	0	0	0	00:20:00	0	0	0	0	0	0	10	3	8	9	2	8	10	9
1	7	3	Tanzmusik (v.a. Walzer)	0	0	0	0	0	0	0	0	01:00:00	0	0	1	0	0	0	9	9	9	4	9	9	6	7
1	7	4	Pink "Dear Mr. President"	1	0	0	0	0	0	0	1	00:15:00	1	0	0	0	0	0	9	1	7	9	1	8	8	2
1	8	1	Adele "Turning Tables"	1	0	0	0	0	0	0	1	00:20:00	1	0	0	0	0	0	10	1	4	10	1	4	10	1
1	9	1	Adele "Turning Tables"	1	0	0	0	0	0	0	1	00:20:00	1	0	0	0	0	0	8	1	3	7	1	3	9	4
1	9	2	"meditative" Pop-Klaviermusik	0	0	0	0	0	0	0	0	00:10:00	0	0	1	0	1	0	10	7	4	9	8	2	9	8
1	10	1	Irié Révoltes	1	0	0	0	0	0	0	1	01:15:00	1	0	0	0	0	0	2	1	6	2	1	8	10	6
1	10	2	Adele	1	0	0	0	0	0	0	1	00:15:00	1	0	0	0	0	0	4	6	6	2	1	4	10	5
1	10	3	Charts (z.B. Danza kuduro)	0	0	0	0	0	1	0	0	01:00:00	0	0	1	0	0	0	2	9	6	2	8	6	7	5
2	1	1	Bäume (von Golle), Was betrübst du dich meine Seele (von Schein)	0	0	0	0	0	0	0	0	01:45:00	0	0	1	0	0	0	7	9	1	4	8	2	10	3
2	2	1	Innoicence (Avril Lavigne), Irgendwas bleibt (Silbermond)	1	0	0	0	0	0	0	1	00:30:00	1	0	0	0	0	0	6	1	8	6	1	8	10	5
2	3	1	Pricetack (Jessi J)	1	0	0	0	0	0	0	0	00:03:00	1	0	0	0	0	0	1	1	1	1	1	1	10	5
2	3	2	Where I belong (Hercules, Disney Film), Miss invisible (Marié Digby)	1	0	0	0	0	0	0	1	04:00:00	1	0	0	0	0	0	9	1	1	9	1	1	1	8
2	5	1	apologize (Justine Timberlake), Für Elise	1	0	0	0	0	0	0	0	00:45:00	1	0	0	0	0	0	1	1	1	1	1	1	10	6
2	5	2	Give me some love (James Blunt), Miss Invisible (Marié Digby)	1	0	0	0	0	0	0	1	01:15:00	1	0	0	0	0	0	8	2	1	8	1	1	10	9
2	6	1	Pricetag, Jar of hearts, Impossible, Falling to Pieces, Mine, Just the way you are (Covers von Maddi Jane)	1	0	0	0	0	0	0	1	00:55:00	1	0	0	0	0	0	10	1	3	10	1	3	10	1
2	7	1	Jar of hearts (Maddi Jane)	1	0	0	0	0	0	0	1	00:35:00	1	0	0	0	0	0	10	1	1	10	1	1	10	2
2	7	2	irische Musik, und moderne songs zB Grenade (Bruno Mars)	0	0	0	0	0	1	0	0	03:00:00	0	0	1	0	0	0	1	1	1	1	1	1	6	2
2	8	1	Give me some love (James Blunt), Warum, Wieso (Tarzan das Musikal)	1	0	0	0	0	0	0	1	00:55:00	1	0	0	0	0	0	10	1	4	10	1	2	10	10
2	9	1	Phrasenmäher: Sympathie ist der Teufel, Hinten stehen, Vater, gemäßigt satanisch, Stagediverin, Im sog der Breitness, Bäcker, Tanz noch Mal, Käpt'n Krück	0	0	1	0	0	0	0	1	01:40:00	1	0	0	0	0	0	5	1	8	3	1	6	10	5
3	1	1	Klassische Musik	1	0	0	0	0	0	0	1	01:00:00	1	0	0	0	0	0	4	1	4	6	1	5	8	5
3	2	1	Pop	0	0	1	0	0	0	0	0	00:30:00	1	0	0	0	0	0	1	1	1	1	1	1	5	1
3	3	1	Hard Rock	0	0	0	0	1	0	0	1	01:00:00	1	0	0	0	0	0	7	1	7	5	1	8	7	8
3	3	2	Rock	1	0	0	0	0	0	0	1	00:40:00	1	0	0	0	0	0	2	1	5	2	1	5	6	1
3	3	3	Rock	0	0	1	0	0	0	0	1	00:30:00	0	0	0	0	1	0	7	4	8	2	2	7	10	10
3	4	1	Rock	0	0	1	0	0	0	0	1	00:45:00	1	0	0	0	0	0	3	4	4	3	3	3	8	10
3	4	2	Hip Hop	0	0	0	0	0	1	0	0	02:30:00	0	0	0	0	1	1	4	8	8	3	6	8	6	6
3	5	1	Lain Music	0	0	0	0	1	0	0	1	00:40:00	1	0	0	0	0	0	6	1	7	3	1	7	8	5
3	5	2	Alternative Rock	0	0	1	0	0	0	0	1	00:30:00	0	0	0	0	1	0	7	4	4	3	1	3	1	4
3	5	3	Singer/Songwriter	0	0	0	0	0	1	0	0	02:00:00	0	0	1	0	1	0	2	7	4	2	7	2	7	1
3	6	1	Jazz	1	0	0	0	0	0	0	1	00:30:00	0	0	1	0	0	0	2	2	5	3	1	3	6	4
3	7	1	Indie Folk	0	0	0	0	1	0	0	1	00:50:00	1	0	0	0	0	0	7	1	7	5	1	8	9	7
3	8	1	Alternative Metal	0	0	0	0	1	0	0	1	00:40:00	1	0	0	0	0	0	2	1	7	1	1	8	8	7
3	9	1	Drum'n'Bass	0	0	1	0	0	0	0	0	00:30:00	1	0	0	0	0	0	1	1	7	1	1	8	9	6
3	10	1	Indie Folk	1	0	0	0	0	0	0	1	01:00:00	1	0	0	0	0	0	6	1	6	4	1	7	8	8
4	1	1	Radiomusik Pop	1	0	0	0	0	0	0	0	00:20:00	1	0	0	0	0	0	10	1	10	8	1	9	8	7
4	2	1	Pop	1	0	0	0	0	0	0	0	00:20:00	1	0	0	0	0	0	10	1	10	10	1	10	5	4
4	2	2	Rock	0	0	1	1	0	0	0	1	00:30:00	0	0	0	0	1	0	10	1	10	10	1	10	10	10
4	3	1	Rock Pop	1	0	1	0	0	0	0	1	01:00:00	1	1	0	0	0	0	10	1	10	10	1	10	8	10
4	4	1	pop rock	1	0	0	0	0	0	0	0	00:30:00	0	1	0	0	0	0	10	1	10	10	1	10	5	5
4	5	1	Klassik	0	0	1	0	0	0	0	1	00:15:00	0	1	0	0	0	0	10	10	10	10	10	10	10	10
4	6	1	Triphop	1	0	0	0	0	0	0	0	00:30:00	0	1	0	0	0	0	10	1	10	10	1	10	10	3
4	7	1	Techno	1	0	0	0	0	0	0	1	00:15:00	0	1	0	0	0	0	3	1	5	1	1	1	10	7
4	8	1	Pop	1	0	0	0	0	0	0	0	00:30:00	0	1	0	0	0	0	6	1	7	8	1	8	5	6
4	9	1	pop	1	0	0	0	0	0	0	0	00:30:00	0	1	0	0	0	0	7	1	7	8	1	8	6	6
4	10	1	Pop	1	0	0	0	0	0	0	0	00:45:00	1	0	0	0	0	0	10	1	10	10	1	10	5	5
5	1	1	Bach, Gospel	1	0	0	0	0	0	0	1	00:20:00	1	0	0	0	0	0	6	2	7	6	3	6	9	9
5	2	1	Jazz (Indra Trio) Country	1	1	0	0	0	0	0	1	01:00:00	0	1	0	0	0	0	7	7	7	7	7	7	8	6
5	3	1	Folk	0	0	1	0	0	0	0	0	00:30:00	0	0	1	0	0	0	2	6	2	3	5	3	5	4
5	5	1	Irish Folk	0	0	0	1	0	0	0	1	00:45:00	0	0	1	1	1	1	4	7	5	3	7	5	6	3
5	6	1	Chormusik NGL	0	0	0	1	0	0	0	0	00:20:00	0	0	1	1	1	1	9	7	7	9	8	7	7	8
5	6	2	Posaunenchor	0	0	0	1	0	0	0	0	00:10:00	0	1	1	0	0	1	2	8	5	2	6	6	6	8
6	1	1	Decker: Vater unser, NGL	0	1	0	0	0	0	0	0	00:15:00	0	0	0	0	0	1	3	4	2	7	5	6	8	2
6	1	2	Klassik, WDR3	1	0	0	0	0	0	0	0	00:30:00	1	0	0	0	0	0	2	2	2	2	1	1	3	2
6	1	3	Rinck: Flötenkonzert (Orgelstück)	0	1	0	0	0	0	0	1	00:50:00	1	0	0	0	0	0	2	1	3	3	1	3	6	3
6	2	1	Orgelmusik	0	1	0	0	0	0	0	1	02:40:00	1	0	0	0	0	0	1	1	1	3	2	3	7	6
6	2	2	Yann Tiersen	1	0	0	0	0	0	0	1	00:30:00	0	0	0	1	0	0	4	7	5	4	6	5	8	7
6	3	1	Orgelmusik	0	1	0	0	0	0	0	1	03:30:00	1	0	0	0	0	0	3	2	2	4	2	3	6	4
6	3	2	Chormusik	0	1	0	0	0	0	0	1	01:30:00	0	0	0	0	0	0	2	6	4	4	4	3	5	5
6	4	1	Orgelmusik	0	1	0	0	0	0	0	1	00:20:00	0	0	0	0	1	0	4	7	6	5	7	6	9	6
6	4	2	Filmmusik	0	0	1	0	0	0	0	0	00:20:00	1	0	0	0	0	0	3	1	5	3	1	5	6	1
6	4	3	Orgelmusik	0	1	0	0	0	0	0	1	03:30:00	1	0	0	0	0	0	2	2	2	5	2	4	6	4
6	5	1	Cellisten	0	0	1	0	0	0	0	0	00:05:00	1	0	0	0	0	0	5	2	4	2	2	2	2	1
6	5	2	Blasmusik	0	1	0	0	0	0	0	0	00:05:00	0	0	0	0	1	1	2	6	2	4	5	4	3	2
6	5	3	Orgelmusik	0	1	0	0	0	0	0	1	00:15:00	0	0	0	0	1	1	3	4	3	5	6	5	6	5
6	5	4	Rap	1	0	0	0	0	0	0	0	00:20:00	0	0	0	1	0	0	2	8	3	3	8	4	3	2
6	6	1	Orgelmusik	0	1	0	1	0	0	0	1	00:15:00	0	0	0	0	1	1	3	5	3	3	5	3	5	4
6	6	2	Jazz	1	0	0	0	0	0	0	0	01:10:00	1	0	0	1	0	0	4	2	5	6	2	6	7	2
6	6	3	Meditationsmusik	0	0	1	0	0	0	0	1	00:40:00	1	0	0	0	0	0	7	2	8	4	2	4	4	7
6	6	4	Orgelmusik	0	1	0	1	0	0	0	1	03:00:00	0	0	1	0	1	0	3	7	2	3	8	3	9	6
6	7	1	Monteverdi	1	0	0	0	0	0	0	1	01:50:00	1	0	0	0	0	0	5	3	3	3	2	4	6	5
6	7	2	Orgelmusik	0	0	0	0	0	0	0	1	02:00:00	1	0	0	0	0	0	9	2	9	8	2	7	8	7
6	8	1	Monteverdi	1	0	0	0	0	0	0	1	01:10:00	1	1	0	0	0	0	4	2	6	6	3	6	7	5
6	8	2	NGL	0	1	0	0	0	0	0	1	01:00:00	0	0	0	0	0	1	3	4	2	3	6	3	5	7
6	9	1	Orgelmusik	0	1	0	0	0	0	0	1	00:40:00	0	1	0	0	1	1	3	4	2	6	8	7	9	8
6	9	2	Nigel Kennedy	1	0	0	0	0	0	0	1	01:10:00	1	0	0	0	0	0	3	2	5	8	2	9	9	2
6	9	3	Chormusik	0	1	0	0	0	0	0	0	01:30:00	0	0	0	0	0	1	3	6	3	8	8	7	9	7
8	1	1	barocke sonate	0	1	0	0	0	0	0	1	00:30:00	0	0	0	0	0	0	1	2	1	1	2	1	10	10
8	2	1	Volksmusik	0	1	0	0	0	0	0	1	00:05:00	0	0	0	0	0	0	1	2	1	2	2	2	3	6
8	2	2	Musik, die mir meine Schüler vorgespielt haben. Alle möglichen Stile	0	1	0	0	0	0	0	1		0	0	0	0	0	0	2	3	1	2	3	1	5	10
8	3	1	Zemlinsky	0	0	0	1	0	0	0	0	02:00:00	0	1	0	0	1	0	2	3	2	3	2	3	5	10
8	4	1	Barock und Klassik	0	1	0	0	0	0	0	0	01:00:00	0	0	0	0	1	1	2	2	2	2	3	2	8	10
8	5	1	Barock	0	1	0	0	0	0	0	1	01:00:00	0	0	0	0	0	0	2	3	1	2	3	1	8	8
8	6	1	Jazz	1	0	0	0	0	0	0	1	02:00:00	0	1	1	0	0	0	2	4	1	2	4	1	7	7
8	6	2	Barock und Modernes	0	0	0	0	0	0	0	0	01:00:00	0	0	0	0	0	1	2	2	2	2	2	2	7	7
8	7	1	Klassik	1	0	0	0	0	0	0	0	01:00:00	0	1	0	0	0	0	2	2	4	2	2	4	8	10
8	8	1	modern	0	1	0	0	0	0	0	0	01:30:00	0	0	0	0	0	1	2	4	2	2	4	3	8	8
8	9	1	Mozart	0	0	0	0	0	0	1	0	02:00:00	0	1	1	0	0	0	2	4	2	2	3	2	9	10
8	10	1	Barock	1	0	0	0	0	0	0	1	01:00:00	1	0	0	0	0	0	3	1	5	2	1	4	10	10
9	1	1	ByeAlex	1	0	1	0	0	0	0	1	03:00:00	0	0	0	0	1	0	8	2	10	2	1	9	10	8
9	1	2	Popularmusik	0	1	0	0	0	0	0	0	01:30:00	0	0	1	0	0	1	4	9	6	3	9	2	6	9
9	2	1	Pop/Rock	0	0	0	0	0	1	0	0	02:00:00	0	0	1	0	0	0	1	8	3	2	9	4	9	7
9	3	1	Pop/Rock	0	0	1	0	0	0	0	1	01:00:00	0	0	0	0	1	0	8	1	10	8	1	9	10	9
9	4	1	Pop/Rock	0	0	1	0	0	0	0	1	01:30:00	0	0	0	0	1	0	8	1	10	7	2	10	10	9
9	4	2	Mumford and Sons	0	0	0	0	0	0	1	1	02:00:00	0	0	1	0	0	0	2	10	4	1	8	3	7	1
9	5	1	Pop/Rock	1	0	0	0	0	0	0	1	03:00:00	1	0	0	0	0	0	6	1	8	3	1	6	8	8
9	6	1	Pop/Rock	0	0	1	0	0	0	0	1	01:00:00	0	0	0	0	1	0	8	1	10	7	1	10	10	10
9	7	1	Franz Liszt	0	1	0	0	0	0	0	0	00:45:00	0	0	1	0	0	1	1	6	3	1	8	7	6	2
9	7	2	LaBrassBanda	1	0	0	0	0	0	0	1	00:30:00	1	0	0	0	0	0	3	1	8	2	3	7	8	3
9	8	1	Ouvertüre zu Richard Wagners Tannhäuser	0	1	0	0	0	0	0	0	00:15:00	0	0	1	0	0	1	3	9	4	5	6	3	7	2
9	9	1	Pop/Rock	0	0	1	0	0	0	0	1	01:00:00	0	0	0	0	1	0	8	1	10	8	1	10	10	10
10	1	1	rock	0	0	1	0	0	0	0	1	00:40:00	0	0	0	0	1	0	7	2	7	7	1	8	8	9
10	2	1	the dead weather	0	0	1	1	0	0	0	1	01:30:00	0	0	0	0	1	0	8	1	8	8	1	8	8	9
10	3	1	pop Musik	0	0	0	0	0	0	1	0	01:00:00	0	1	1	0	0	0	2	7	7	2	2	3	4	2
10	4	1	80er und 90er Pop	0	0	0	0	0	0	1	0	01:00:00	0	1	0	0	0	0	2	2	6	1	1	4	2	3
10	5	1	Jack White Blunderbuss Rock	1	0	0	1	0	0	0	1	00:30:00	0	0	0	0	1	0	3	1	8	7	2	7	9	8
10	6	1	mumford and sons	1	0	0	0	0	0	0	1	01:00:00	1	0	0	0	0	0	7	1	8	7	1	7	7	7
10	7	1	The Wombats Indie Rock	0	0	1	0	0	0	0	1	00:30:00	0	0	0	0	1	0	6	1	8	3	1	8	8	9
10	8	1	the dead weather hang you up from the heaven	0	0	1	0	0	0	0	1	00:30:00	0	0	0	0	1	0	8	2	8	9	1	5	8	8
11	1	1	Electro	1	0	0	0	0	0	0	1	01:00:00	1	0	0	0	0	0	6	1	10	7	1	10	10	10
11	1	2	Indie Rock	0	0	1	0	0	0	0	1	00:30:00	1	0	0	0	1	0	10	1	10	9	1	9	10	10
11	2	1	Twin Shadow	0	0	1	0	0	0	0	1	00:20:00	1	0	0	0	1	0	7	1	9	7	1	9	9	7
11	2	2		0	0	1	0	0	0	0	1	00:20:00	1	0	0	0	1	0	6	1	9	8	1	9	9	5
11	3	1	Electro	1	0	0	0	1	0	0	1	01:00:00	1	0	0	0	0	0	9	1	10	7	1	10	9	10
11	3	2	Indie Rock	1	0	0	0	0	0	0	1	01:00:00	1	0	0	0	0	0	6	1	9	6	1	8	9	10
11	4	1	Electro	0	0	0	0	0	1	0	0	05:00:00	0	1	1	0	1	0	3	10	9	3	10	10	8	8
11	4	2	Indie Rock	1	0	0	0	0	0	0	1	02:00:00	1	0	0	0	0	0	6	1	10	7	1	9	10	10
11	5	1	Singer/Songwriter	1	0	0	0	0	0	0	1	00:30:00	1	0	0	0	0	0	10	1	10	9	1	10	9	9
11	5	2	Electro	0	0	1	0	0	0	0	1	00:40:00	1	0	0	0	1	0	8	1	10	8	1	9	10	10
11	6	1	Electro	0	0	0	0	0	1	0	0	04:00:00	0	0	1	0	1	0	4	10	9	6	9	10	8	9
11	6	2	Indie Rock	1	0	0	0	0	0	0	1	00:40:00	1	0	0	0	0	0	9	1	10	7	1	9	10	10
11	7	1	Electro	1	0	0	0	0	0	0	1	01:00:00	1	0	0	0	0	0	10	1	7	10	1	8	10	9
11	7	2	Indie Rock	1	0	0	0	0	0	0	1	01:00:00	1	0	0	0	0	0	5	1	7	7	1	8	9	3
11	8	1	Electro	1	0	0	0	0	0	0	1	01:00:00	1	0	0	0	0	0	8	1	10	8	1	10	10	10
11	9	1	Indie Rock	1	0	0	0	0	0	0	1	01:00:00	1	0	0	0	0	0	9	1	10	9	1	7	10	10
11	10	1	Indie Rock	1	0	0	0	0	0	0	1	01:00:00	1	0	0	0	0	0	10	1	10	9	1	10	10	10
12	1	1	Animals as Leaders	1	0	0	0	0	0	0	1	01:30:00	1	0	0	0	0	0	7	3	8	8	3	9	10	8
12	2	1	Animals as Leaders	1	1	0	0	0	0	0	1	04:00:00	1	0	0	0	0	0	6	2	8	8	7	10	10	7
12	3	1	Rock, Alternative	0	0	1	0	0	0	0	1	00:30:00	1	0	0	0	0	0	1	1	7	3	2	9	8	8
12	4	1	Rock	1	0	0	0	0	0	0	0	00:30:00	1	0	0	0	0	0	1	1	9	7	4	8	5	6
12	5	1	Rock	1	0	0	0	0	0	0	0	01:00:00	1	0	0	0	0	0	8	1	8	8	1	8	8	7
12	6	1	Die Ärzte	1	0	0	0	0	0	0	1	01:30:00	0	0	0	1	0	0	6	2	5	7	4	8	8	8
12	7	1	Mumford and Sons	0	0	0	0	0	0	1	0	00:30:00	0	0	1	0	0	0	9	7	7	8	9	7	8	1
12	7	2	Philipp Poisel	0	0	0	0	0	0	1	1	00:45:00	0	0	1	0	0	0	8	10	10	10	10	8	10	5
12	7	3	Rock	0	0	1	0	0	0	0	0	00:55:00	0	0	0	1	0	0	1	1	1	2	1	1	8	3
12	8	1	Rock	1	0	0	0	0	0	0	1	00:30:00	1	0	0	0	0	0	8	1	8	8	8	7	8	8
12	9	1	Rock	1	0	0	0	0	0	0	1	00:45:00	1	0	0	0	0	0	9	2	8	9	3	8	8	7
12	10	1	Die Ärzte	1	0	0	0	0	0	0	1	00:45:00	1	0	0	0	0	0	1	1	9	7	6	9	7	5
13	1	1	Pop, Rock	1	0	0	0	0	0	0	1	00:30:00	1	0	0	0	0	0	2	2	4	1	1	5	8	5
13	3	1	Lana Del Ray/Snow Patrol/Charts	1	0	0	0	0	0	0	1	01:00:00	1	0	0	0	0	0	1	1	1	5	1	3	8	7
13	3	2	Rihanna, olly murs, Adele	1	0	0	0	0	0	0	1	00:30:00	1	0	0	0	0	0	1	1	3	3	1	4	10	1
13	4	1	rihanna, swedish house mafia, adele	1	0	0	0	0	0	0	1	01:00:00	1	0	0	0	0	0	1	1	2	3	1	3	10	4
13	5	1	pop,rock,charts	0	1	1	0	0	0	0	1	02:00:00	0	0	0	0	1	1	1	1	1	3	1	4	6	3
13	6	1	snow partol, florence and the machnie. adele	0	0	1	0	0	0	0	1	01:00:00	0	0	0	0	1	0	1	1	1	4	1	2	9	3
13	8	1	Rihanna, Adele, Robbie Williams, Snow Patrol	1	0	0	0	0	0	0	1	00:30:00	1	0	0	0	0	0	1	1	1	5	1	3	10	3
13	9	1	robbie williams, adele, lana del ray	1	0	0	0	0	0	0	1	01:00:00	1	0	0	0	0	0	1	1	1	3	2	5	9	4
13	10	1	charts, robbie williams, james blunt	0	0	0	1	0	0	0	1	00:30:00	1	0	0	0	0	0	4	1	3	5	1	4	10	3
14	1	1	Nada Surf	1	0	0	0	0	0	0	1	04:00:00	1	0	0	0	0	0	6	8	10	7	8	8	10	8
14	2	1	Kosheen	0	1	0	0	0	0	0	1	03:00:00	0	0	0	0	0	1	5	1	10	7	1	10	10	10
14	2	2	Incubus	1	0	0	0	0	0	0	1	01:30:00	1	0	0	0	0	0	1	1	1	1	1	1	3	1
14	2	3	Infadels	1	0	0	0	0	0	0	1	01:00:00	1	0	0	0	0	0	5	1	5	5	1	3	6	4
14	2	4	The Libertines	1	0	0	0	0	0	0	1	02:00:00	1	0	0	0	0	0	3	7	9	3	6	4	5	3
14	2	5	Lostprophets	1	0	0	0	0	0	0	1	02:00:00	1	0	0	0	0	0	1	1	1	1	1	1	6	2
14	3	1	Britta Persson	1	0	0	0	0	0	0	1	01:30:00	1	0	0	0	0	0	7	1	10	7	1	10	9	2
14	3	2	The Killers	1	0	0	0	0	0	0	1	02:30:00	1	0	0	0	0	0	1	1	5	1	1	8	7	4
14	3	3	The Decemberists	1	0	0	0	0	0	0	1	01:30:00	1	0	0	0	0	0	7	5	9	7	7	7	8	7
14	4	1	The Cranberries	1	0	0	0	0	0	0	1	06:00:00	0	0	1	0	0	0	7	10	10	10	10	10	10	9
14	5	1	José Gonzalez	1	0	0	0	0	0	0	1	02:00:00	0	0	1	0	0	0	9	10	10	8	10	10	10	7
14	5	2	The Knife	1	0	0	0	0	0	0	1	04:00:00	0	0	1	0	0	0	9	10	10	9	10	10	10	10
14	6	1	Radio, diverse Stile	0	0	1	0	0	0	0	0	01:30:00	0	0	1	0	0	0	1	1	1	1	1	1	3	7
14	7	1	The Cranberries	1	0	0	0	0	0	0	1	00:30:00	1	0	0	0	0	0	1	1	1	1	1	1	9	6
14	7	2	Red Riding Hood O.S.T.	1	0	0	0	0	0	0	1	01:00:00	1	0	0	0	0	0	10	1	10	7	1	5	7	2
14	8	1	diverse, weil Radio	1	0	0	0	0	0	0	0	01:00:00	1	0	0	0	0	0	1	1	5	1	1	4	4	10
14	9	1	José Gonzalez	1	0	0	0	0	0	0	1	04:00:00	1	0	0	0	0	0	8	1	10	8	1	10	10	8
14	10	1	diverses	0	0	0	0	0	0	1	0	03:00:00	0	0	1	0	0	0	3	10	8	8	9	10	8	6
15	1	1	Kkassik (Dvorak-Cello-Concert) und Folk-Pop (Mumford & Sons)	1	0	1	0	0	0	0	1	04:00:00	1	0	0	0	0	0	10	10	10	10	10	10	10	4
15	2	1	Dvorak Cellokonzert, Mögen Engelchöre, Die Uhr	1	1	0	0	0	0	0	1	02:00:00	1	0	0	1	0	0	8	10	9	10	9	10	9	5
15	3	1	Dvorak-Cellokonzert, Mumford & Sons	1	1	1	0	0	0	0	1	01:00:00	1	0	0	0	0	0	9	10	10	8	9	9	10	6
15	4	1	Mumford & Sons, After the storm	0	0	1	0	0	0	0	1	00:10:00	1	0	0	0	0	0	10	10	10	9	9	10	10	9
15	5	1	Kirchenmusik, Mumford & Sons	0	0	1	0	0	0	0	0	02:00:00	0	0	1	1	1	0	10	10	10	10	10	10	10	6
15	6	1	Dvorak Cello-Konzert mit Rostropovich	1	0	0	0	0	0	0	1	00:20:00	0	0	0	1	0	0	7	6	5	5	5	5	8	8
15	7	1	Mumford and Sons - Sigh no more Album, Folkmusic	0	0	1	0	0	0	0	1	01:00:00	1	0	0	0	0	0	4	4	4	6	5	5	6	10
15	7	2	Radio - Antenne Bayern	0	0	1	0	0	0	0	0	01:00:00	1	0	0	0	0	0	5	3	7	5	4	4	5	4
15	7	3	Rachmaninov Klavierkonzert Nr. 2, 1. Satz, Naxos-Aufnahme	1	0	0	0	0	0	0	1	00:07:00	1	0	0	0	0	0	3	9	5	3	1	1	10	10
15	7	4	Soundtrack von A beautifu	1	0	0	0	0	0	0	1		1	0	0	0	0	0	3	1	1	5	1	7	5	9
15	8	1	Radio	1	0	0	0	0	0	0	0	00:20:00	1	0	0	0	0	0	2	2	10	2	3	1	5	3
15	8	2	Mumford and Sons, Sigh no more-Album	0	0	1	0	0	0	0	1	00:15:00	1	0	0	0	0	0	5	4	5	5	7	7	9	10
15	8	3	Bach BWV 396 gespielt von Graham Devine auf der Gitarre	1	0	0	0	0	0	0	1	00:03:00	1	0	0	0	0	0	7	5	6	5	1	5	9	5
15	8	4	Soundtrack von A beautifu	1	0	0	0	0	0	0	1		1	0	0	0	0	0	3	3	7	4	2	7	6	10
15	9	1	Radio	1	0	0	0	0	0	0	0	01:00:00	1	0	0	0	0	0	1	2	7	1	2	4	4	3
15	9	2	Mumford and Sons, Sigh no more Album	0	0	1	0	0	0	0	1	00:15:00	1	0	0	0	0	0	4	2	4	4	6	8	10	10
15	9	3	A beautiful mind - Soundtrack	1	0	0	0	0	0	0	1		1	0	0	0	0	0	2	1	9	2	3	7	7	10
15	10	1	Radio	1	0	0	0	0	0	0	0	00:15:00	1	0	0	0	0	0	4	2	10	3	2	4	4	4
15	10	2	Radio Antenne Bayern	1	0	0	0	0	0	0	0	02:00:00	1	0	0	0	0	0	1	1	6	2	4	8	8	6
16	1	1	Beatsteaks	1	0	0	0	0	0	0	1	00:30:00	1	0	0	0	0	0	4	1	9	3	1	7	8	7
16	2	1	deutscher HipHop	1	0	0	0	0	0	0	1	00:15:00	1	0	0	0	0	0	3	1	8	3	1	8	7	6
16	2	2	Easycore (Pop Punk mit Hardcore Einflüssen)	0	0	1	0	0	0	0	1	00:20:00	1	0	0	0	0	0	6	1	6	4	1	6	10	9
16	3	1	Casper	1	0	0	0	0	0	0	1	00:20:00	1	0	0	0	0	0	1	1	8	2	1	9	9	7
16	4	1	Fettes Brot	0	0	1	0	0	0	0	1	00:30:00	1	0	0	0	0	0	3	1	8	6	1	8	8	7
16	5	1	Rock	1	0	0	0	0	0	0	1	03:30:00	0	1	1	0	1	1	1	10	5	3	10	6	8	7
16	6	1	Tay Zonday - Call Me Maybe	1	0	0	0	0	0	0	1	00:04:00	0	1	1	0	0	0	1	8	3	3	8	5	10	6
16	7	1	Prinz Pi	1	0	0	0	0	0	0	1	00:30:00	1	0	0	0	0	0	6	1	7	4	1	6	6	2
16	7	2	Disturbed	1	0	0	0	0	0	0	1	00:10:00	0	1	0	0	0	0	5	8	8	7	8	8	7	3
16	8	1	Callejon	1	0	0	0	0	0	0	1	00:30:00	1	0	0	0	0	0	1	1	10	3	1	7	8	5
16	9	1	Fettes Brot	1	0	0	0	0	0	0	1	00:30:00	1	0	0	0	0	0	3	1	7	5	1	5	7	7
16	10	1	Punk	1	0	0	0	0	0	0	1	00:40:00	0	1	0	0	0	0	7	1	7	6	1	8	10	10
17	3	1	Gesangsstück von Dietrich Buxtehude	1	0	0	0	0	0	0	1	00:30:00	1	0	0	0	0	0	10	1	7	10	1	7	10	8
17	3	2	orgelmusik verschiedener Komponisten	0	0	0	0	0	0	0	0	01:00:00	0	1	0	1	0	1	1	1	1	1	1	1	9	1
17	8	1	orgelmusik	1	0	0	0	0	0	0	1	01:00:00	1	0	0	0	0	0	1	1	1	1	1	1	9	1
17	8	2	Orgelmusik	1	0	0	0	0	0	0	1	01:15:00	1	0	0	0	0	0	1	1	1	1	1	1	9	9
17	9	1	orgelmusik und chormusik	1	0	0	0	0	0	0	1	01:00:00	1	0	0	0	0	0	10	1	1	10	1	1	10	8
18	1	1	Pop, Rock (radio)	0	0	0	0	0	0	1	0	02:00:00	0	1	0	0	0	0	1	3	5	1	4	6	3	5
18	1	2	Pop, Rock (radio)	0	0	0	0	0	0	1	0	02:00:00	0	1	0	0	0	0	1	4	3	1	2	2	3	4
18	2	1	pop\rock radio	0	0	0	0	0	0	1	0	03:00:00	0	1	0	0	0	0	1	4	3	1	3	4	4	3
18	2	2	band of horses, smashin pumpkins	0	0	0	0	0	0	1	1	03:00:00	1	1	0	0	0	0	2	1	7	2	1	6	8	7
18	3	1	Chevelle	0	0	1	0	0	0	0	1	03:30:00	0	0	0	0	1	0	7	1	4	7	1	3	9	6
18	3	2	Electro, Rock, Pop	0	0	0	0	0	1	0	0	05:00:00	0	0	1	0	1	0	3	7	7	2	6	7	5	6
18	4	1	adam green	0	0	1	0	0	0	0	1	00:20:00	1	0	0	0	0	0	3	1	5	2	1	6	6	4
18	4	2	pop (radio)	0	1	0	0	0	0	0	0	07:00:00	0	0	0	0	1	1	1	1	2	1	3	4	3	4
18	5	1	band of horses	0	0	1	0	0	0	0	1	01:00:00	1	0	0	0	0	0	4	1	5	4	1	4	8	5
18	5	2	dover	0	0	1	0	0	0	0	1	00:30:00	1	0	0	0	0	0	2	1	6	2	1	5	5	3
18	5	3	rock pop (radio)	1	0	0	0	0	0	0	0	01:30:00	1	0	0	0	0	0	1	1	3	1	1	2	4	5
18	6	1	diego (rock)	0	0	1	0	0	0	0	1	00:30:00	1	0	0	0	0	0	3	1	5	2	1	5	9	7
18	6	2	pop (radio)	0	1	0	0	0	0	0	0	06:00:00	0	0	0	0	1	1	1	1	5	2	1	3	3	6
18	6	3	diego (rock)	0	0	1	0	0	0	0	1	00:30:00	1	0	0	0	0	0	3	1	5	2	1	4	9	6
18	7	1	placebo	0	0	1	0	0	0	0	1	00:30:00	1	0	0	0	0	0	2	1	5	1	1	3	9	7
18	7	2	pop (radio)	0	1	0	0	0	0	0	0	06:00:00	0	0	0	0	1	1	1	1	6	2	1	5	3	7
18	8	1	pop (radio)	1	0	0	0	0	0	0	0	01:00:00	1	0	0	0	0	0	1	1	4	1	1	2	4	7
18	9	1	pop (radio)	1	0	0	0	0	0	0	0	00:30:00	1	0	0	0	0	0	1	1	3	1	1	2	4	7
18	10	1	jimmy eat world	1	0	0	0	0	0	0	1	02:00:00	1	0	0	0	0	0	1	1	6	3	1	7	10	7
19	1	1	Charts	1	0	1	0	0	0	0	0	02:00:00	0	0	0	0	1	0	3	2	7	5	5	8	7	7
19	2	1	Charts/Mainstream	1	0	1	0	0	0	0	1	03:00:00	1	0	0	0	0	0	4	3	2	3	3	3	7	5
19	3	1	Y-Titti :)	0	1	0	0	0	0	0	1	00:30:00	0	0	1	0	0	0	1	6	2	1	6	1	6	4
19	4	1	Charts	0	1	1	0	0	0	0	0	00:30:00	0	0	1	0	0	0	4	5	2	4	5	6	6	3
19	5	1	Seeed	0	0	1	0	0	0	0	1	01:30:00	0	0	0	0	1	0	3	4	2	3	4	2	6	6
19	6	1	Oldies	1	0	0	0	0	0	0	0	01:00:00	0	0	0	1	0	0	2	2	2	3	4	2	3	5
19	6	2	Dance	0	0	1	0	0	0	0	1	01:00:00	0	1	0	0	0	0	2	5	4	4	6	1	6	6
19	7	1	Florence and the Maschine	0	0	1	0	0	0	0	1	02:00:00	0	0	0	0	1	0	5	5	6	7	5	5	9	8
19	8	1	kinomusik	0	0	1	0	0	0	0	0	00:30:00	0	0	1	0	0	0	3	7	6	5	8	7	4	3
19	9	1	Charts	1	0	0	0	0	0	0	0	01:00:00	1	0	0	0	0	0	5	3	3	5	3	6	5	6
19	10	1	Florence and the Machine	0	0	1	0	0	0	0	1	00:30:00	1	0	0	0	0	0	7	3	7	6	3	7	7	8
19	10	2	Seeed	0	0	1	0	0	0	0	1	00:30:00	1	0	0	0	0	0	5	3	6	5	4	8	5	7
20	1	1	Klassik	0	0	1	0	0	0	0	0	00:15:00	1	0	0	0	0	0	3	2	7	2	1	5	8	8
20	2	1	Klassik (Boccherini, Mozart)	1	0	0	0	0	0	0	0	00:30:00	0	0	0	1	0	0	3	8	5	3	8	7	9	8
20	2	2	Klassik	0	0	1	0	0	0	0	0	00:15:00	1	0	0	0	0	0	3	2	5	2	2	5	8	8
20	3	1	Pop	1	0	0	0	0	0	0	0	00:30:00	0	0	0	1	0	0	3	8	5	2	6	2	7	8
20	3	2	David Garrett	0	0	1	0	0	0	0	1	00:15:00	1	0	0	0	0	0	9	2	9	9	2	9	10	9
20	4	1	Klassik / Pop Mix	1	0	0	0	0	0	0	0	00:30:00	0	0	0	1	0	0	2	8	4	2	8	4	8	8
20	5	1	Klassik / Pop Mix	1	0	0	0	0	0	0	0	00:30:00	0	0	0	1	0	0	2	8	3	2	8	3	8	8
20	8	1	Klassik	1	0	0	0	0	0	0	0	00:30:00	0	0	0	1	0	0	2	8	4	2	8	4	8	8
20	8	2	Mnozil Brass	0	0	0	0	1	0	0	1	01:00:00	1	0	0	0	0	0	7	2	8	7	2	8	10	9
20	9	1	Klassik/Pop mix	1	0	0	0	0	0	0	0	00:30:00	0	0	0	1	1	0	2	8	4	2	8	3	9	9
20	10	1	Klassik/Pop	1	0	0	0	0	0	0	0	00:30:00	0	0	0	1	0	0	2	8	3	2	8	3	8	8
20	10	2	Grönemeyer	0	0	1	0	0	0	0	1	00:15:00	1	0	0	0	0	0	7	2	9	7	2	8	9	9
21	1	1	Wise Guys	1	0	0	0	0	0	0	1	00:10:00	1	0	0	0	0	0	3	1	8	3	1	6	9	9
21	2	1	Norah Jones	1	0	0	0	0	0	0	1	00:30:00	1	0	0	0	0	0	9	1	9	9	1	9	10	9
21	3	1	Klassik	1	0	0	0	0	0	0	1	00:30:00	1	0	0	0	0	0	2	1	9	5	1	8	10	10
21	4	1	Klassik	0	1	0	0	0	0	0	0	01:30:00	0	0	0	0	0	0	2	5	1	2	5	1	8	3
21	6	1	Beatles	1	0	0	0	0	0	0	1	00:10:00	1	0	0	0	0	0	4	1	5	4	1	7	9	9
21	7	1	Klassik	1	0	0	0	0	0	0	1	00:25:00	1	0	0	0	0	0	7	1	9	8	1	10	10	10
21	8	1	Pop	0	0	0	0	1	0	0	0	00:45:00	1	0	0	0	0	0	4	1	8	5	1	7	6	8
21	9	1	Norah Jones	1	0	0	0	0	0	0	1	00:35:00	1	0	0	0	0	0	7	1	9	8	1	9	9	9
22	1	1	cold war kids	0	0	1	1	0	0	0	1	01:30:00	1	0	0	0	0	0	8	1	10	4	1	9	10	10
22	1	2	cold war kids	1	0	0	0	0	0	0	1	01:00:00	1	0	0	0	0	0	1	1	10	2	1	10	10	10
22	1	3	cold war kids	1	0	0	0	0	0	0	1	02:00:00	1	0	0	0	0	0	4	1	10	3	1	9	10	10
22	2	1	cold war kids	0	0	1	0	0	0	0	1	00:30:00	1	0	0	0	0	0	8	1	10	4	1	10	10	10
22	2	2	cold war kids	1	0	0	0	0	0	0	1	01:15:00	1	0	0	0	0	0	7	1	10	3	1	9	10	10
22	2	3	cold war kids	0	0	0	1	0	0	0	1	00:45:00	1	0	0	0	1	0	3	1	10	2	1	10	10	10
22	2	4	cold war kids, stars	1	0	0	0	0	0	0	1	04:00:00	1	0	0	0	0	0	6	1	10	7	1	10	10	10
22	3	1	cold war kids	1	0	0	0	0	0	0	1	03:30:00	1	0	0	0	0	0	6	1	10	4	1	10	10	10
22	3	2	kanye west	0	0	1	0	0	0	0	1	00:20:00	1	0	0	0	0	0	6	1	8	3	1	10	10	10
22	3	3	keine ahnung, altes zeug, fanta vier, deutsche musik	0	0	0	0	1	0	0	0	01:30:00	0	0	1	0	1	1	1	6	7	1	9	4	4	1
22	4	1	indie, indie-rock, electronica	1	0	0	0	0	0	0	1	02:00:00	1	0	0	0	0	0	10	1	10	10	1	10	10	10
22	4	2	kanye west, ellie goulding	0	0	1	0	0	0	0	1	00:30:00	1	0	0	0	0	0	10	1	10	10	1	10	10	10
22	4	3	klub-musik	0	0	0	0	0	1	0	0	04:00:00	0	0	1	0	1	0	1	10	5	2	10	7	5	7
22	5	1	country rock	0	0	1	0	0	0	0	1	00:30:00	1	0	0	0	0	0	7	1	10	7	1	10	10	10
22	5	2	ruhige melancholische musik	1	0	0	0	0	0	0	1	01:00:00	1	0	0	0	0	0	10	1	10	10	1	10	10	10
22	6	1	kanye west, outkast, frank ocean	0	1	0	0	0	0	0	1	03:00:00	1	0	1	0	0	0	7	1	10	4	1	10	10	10
22	7	1	indie, pop, hiphop	0	0	0	0	0	1	1	0	10:00:00	0	0	1	0	1	1	1	10	10	1	10	10	7	5
22	7	2	kanye west	0	0	1	0	0	0	0	1	00:10:00	1	0	0	0	0	0	7	1	10	5	1	7	10	10
22	8	1	hip-hop	0	0	1	0	0	0	0	1	00:25:00	1	0	0	0	0	0	7	1	10	5	1	10	10	10
22	8	2	hip-hop	0	0	1	0	0	0	0	1	00:25:00	1	0	0	0	1	0	5	1	10	3	1	10	10	10
22	8	3	ruhige, entspannte musik (pop, indie, indie-rock, alternative)	1	0	0	0	0	0	0	1	04:00:00	1	0	0	0	0	0	6	1	10	4	1	10	10	10
22	9	1	hip-hop,pop, alternative, indie	1	0	0	0	0	0	0	1	06:00:00	1	0	0	0	0	0	3	1	10	4	1	10	10	10
22	10	1	hip-hop, R&B, indie, alternative	1	0	0	0	0	0	0	1	05:00:00	1	0	0	0	0	0	3	1	10	5	1	10	10	10
22	10	2	the weeknd	0	0	1	0	0	0	0	1	00:20:00	1	0	0	0	0	0	6	1	10	6	1	10	10	4
23	1	1	Vokalmusik, Maybebop	1	0	1	0	0	0	0	1	03:00:00	1	0	0	0	0	0	10	1	9	10	3	10	10	10
23	2	1	Maybebop	0	0	1	0	0	0	0	1	00:45:00	1	0	0	0	0	0	10	2	10	10	1	10	10	10
23	2	2	www.chantal.de	0	1	0	0	0	0	0	1	00:20:00	1	0	0	0	0	0	10	1	10	10	1	10	10	1
23	3	1	Klassik, Bach-Kanaten	0	1	0	0	0	0	0	1	01:00:00	1	0	0	0	0	0	1	10	1	1	10	1	10	10
23	3	2	Maybebop	0	0	1	0	0	0	0	1	00:30:00	1	0	0	0	0	0	10	1	10	10	1	10	10	10
23	4	1	Wise Guys	1	0	0	0	0	0	0	1	01:00:00	1	0	0	0	0	0	10	1	10	10	1	10	10	10
23	4	2	Bach-Kantate	0	1	0	0	0	0	0	1	00:45:00	1	0	0	0	0	0	1	10	1	1	10	1	10	10
23	5	1	Popmusik klavier	0	1	0	0	0	0	0	1	00:20:00	1	0	0	0	0	0	1	10	1	1	10	1	10	9
23	5	2	Bodo wartke	1	0	0	0	0	0	0	1	00:45:00	1	0	0	0	0	0	10	1	10	9	1	10	10	10
23	6	1	Bach, Flötensonaten	1	0	0	0	0	0	0	1	01:00:00	1	0	0	0	0	0	9	2	9	9	1	9	9	8
23	7	1	Maybebop	0	0	0	0	0	0	1	1	01:00:00	0	0	1	0	0	0	10	10	10	10	10	10	10	10
23	8	1	Oslo Gospel Choir	0	0	0	0	1	0	0	1	02:30:00	1	0	0	0	0	0	10	1	10	10	1	10	10	10
23	9	1	Duo Camillo	0	0	1	0	0	0	0	1	00:50:00	1	0	0	0	0	0	10	1	10	9	1	9	10	10
23	10	1	Mendelssohn, Paulus	1	0	0	0	0	0	0	1	02:00:00	1	0	0	0	0	0	10	1	10	10	1	10	10	9
24	1	1	60er Jahre Musik, Klassische Musik	1	1	1	0	0	0	0	1	03:00:00	1	0	1	0	1	1	1	1	10	1	2	6	8	4
24	2	1	Klassische Musik	1	0	0	0	0	0	0	1	04:00:00	1	0	0	0	0	0	1	1	10	3	1	4	8	6
24	3	1	klassische	1	0	0	0	1	0	0	1	04:00:00	1	0	0	0	0	0	1	1	7	2	1	4	7	6
24	4	1	Klassische Musik, Rock	1	0	1	0	0	0	0	0	04:00:00	1	0	0	0	0	0	1	1	8	3	1	9	6	6
24	6	1	Rock, Klassische Musik	1	0	0	0	0	0	0	1	02:00:00	1	0	1	0	0	0	1	1	7	3	1	4	8	7
24	8	1	rock	0	0	1	0	0	0	0	1	00:40:00	0	0	0	0	1	0	4	1	4	3	2	4	6	5
24	10	1	rock, klassische musik	0	0	1	0	0	0	0	1	00:40:00	0	0	0	0	1	0	4	2	5	4	3	4	6	5
25	1	1	Sisters of Mercy	1	0	0	0	0	0	0	1	01:00:00	0	1	0	0	0	0	2	5	10	3	5	9	9	5
25	2	1	Sisters of Mercy, Sepultura	1	0	0	0	0	0	0	1	03:00:00	1	0	0	0	0	0	1	1	5	1	1	7	6	6
25	3	1	The Prodigy, The Misfits, Iron Maiden	1	0	0	0	0	0	0	1	01:00:00	1	1	0	0	0	0	1	3	6	1	5	7	8	7
25	4	1	Radiohead, Deine Lakaien, Placebo, Gorillaz	1	0	0	0	0	0	0	1	02:00:00	0	1	0	0	0	0	6	7	7	7	5	8	9	4
25	5	1	Deine Lakaien, Bloc Party, Sisters of Mercy, Faun, Letzte Instanz	1	0	0	0	0	0	0	1	04:00:00	1	0	0	0	0	0	1	1	7	1	1	9	10	8
25	6	1	Faun, Depeche Mode, Camouflage, Beatstakes, System of a Down	1	0	0	0	0	0	0	1	06:00:00	0	1	0	0	0	0	1	1	7	1	1	8	5	3
25	7	1	Camouflage	1	0	0	0	0	0	0	1	04:00:00	1	0	0	0	0	0	2	1	5	3	1	6	8	5
25	7	2	The Dead Weather	1	0	0	0	0	0	0	0		0	1	0	0	0	0	5	9	9	5	10	10	5	1
25	7	3	Sisters of Mercy	1	0	0	0	0	0	0	1	02:00:00	1	0	0	0	0	0	1	1	4	2	1	8	8	8
25	8	1	The Red Hot Chili Peppers	1	0	0	0	0	0	0	0	00:30:00	0	1	0	0	0	0	5	8	5	5	9	7	5	1
25	9	1	Faun	1	0	0	0	0	0	0	1	00:30:00	1	0	0	0	0	0	3	1	7	4	1	7	7	5
25	10	1	Faun	1	0	0	0	0	0	0	1	00:15:00	1	0	0	0	0	0	6	1	8	5	1	3	6	5
26	1	1	Pussycat Dolls, Pop	0	0	0	0	0	0	0	1	00:05:00	0	1	0	0	0	0	1	3	2	2	1	4	8	10
26	2	1	Klassik, Lied des Franz	1	0	0	0	0	0	0	1	00:30:00	1	0	0	0	0	0	1	1	1	1	1	1	7	4
26	2	2	Klassik, Come Ready and See Me (Richard Hundley)	0	1	0	0	0	0	0	1	00:20:00	0	0	0	0	0	0	5	1	1	6	1	1	7	4
26	3	1	Filmmusik im Anime	1	0	0	0	0	0	0	0	00:45:00	1	0	0	0	0	0	9	2	10	10	1	10	9	1
26	4	1	"O sing unto the lord" von Händel	0	0	0	1	0	0	0	0	00:30:00	0	0	0	0	1	1	1	7	1	2	6	2	3	2
26	5	1	Musical, "Anything goes"	0	0	1	0	0	0	0	0	00:20:00	0	1	0	0	0	0	1	3	1	1	3	1	6	2
26	6	1	Volkstümliche Musik für Bundinstrumentenorchester und Chor	0	1	0	1	0	0	0	0	00:30:00	0	0	0	0	1	1	5	4	5	3	3	3	6	1
26	7	1	Volksmusik	0	0	0	1	0	0	0	0	01:00:00	0	1	0	1	1	0	2	4	5	1	4	2	2	1
26	8	1	Klassik	0	1	0	0	0	0	0	0	00:45:00	0	0	0	0	0	1	4	10	3	5	10	2	6	4
26	9	1	Klassik	0	1	0	0	0	0	0	0	00:30:00	0	0	1	0	0	1	2	7	2	2	9	2	5	3
26	10	1	Fidelio Beethoven	0	1	0	0	0	0	0	0	00:45:00	0	0	1	0	0	1	1	4	1	1	3	1	4	6
26	10	2	Zauberflöte	0	0	0	1	0	0	0	0	03:00:00	0	1	1	0	0	1	3	10	3	2	10	2	8	7
27	1	1	Klassik, Kammermusik	0	0	0	0	0	0	0	0	01:00:00	0	1	1	0	0	0	3	6	3	3	6	8	9	8
27	2	1	Klassik, Klarinettenkonzert	1	0	0	0	0	0	0	1	00:15:00	0	1	0	0	0	0	1	6	10	1	6	9	9	7
27	3	1	Pop	1	0	0	0	0	0	0	0	00:10:00	1	0	0	0	0	0	3	1	8	3	1	8	6	8
27	4	1	Klassik	0	0	0	0	0	0	1	1	00:20:00	0	0	1	0	0	0	10	4	7	9	4	7	9	9
27	4	2	Pop	1	0	0	0	0	0	0	0	00:10:00	1	0	0	0	0	0	2	1	9	2	1	8	7	8
27	5	1	Pop	1	0	0	0	0	0	0	0	00:20:00	0	1	0	0	0	0	2	1	7	2	3	8	6	6
27	6	1	Pop	1	0	1	0	0	0	0	0	00:10:00	0	1	0	0	0	0	2	1	6	2	1	5	4	4
27	7	1	Pop	1	0	0	0	0	0	0	0	00:10:00	1	0	0	0	0	0	2	1	10	2	1	9	5	8
27	8	1	Klassik, Haydn Klaviersonaten	1	0	0	0	0	0	0	0	00:25:00	1	0	0	0	0	0	3	1	7	1	1	7	9	8
27	8	2	Pop	1	0	0	0	0	0	0	0	00:10:00	1	0	0	0	0	0	3	1	9	2	1	8	7	8
28	1	1	Folk/ Simon and Garfunkel, gemischt	1	0	0	0	0	0	0	1	00:20:00	1	0	0	0	0	0	6	1	7	1	1	7	6	6
28	2	1	Klezmer/ Weltmusik	1	0	0	0	0	0	0	1	00:20:00	1	0	0	0	0	0	2	1	9	2	1	6	8	4
28	3	1	verschieden (Zufallsplaylist)	1	0	0	0	0	0	0	1	00:20:00	1	0	0	0	0	0	8	1	9	4	1	5	7	9
28	5	1	Green Day/ Nelly Furtado/...	1	0	0	0	0	0	0	0	00:30:00	0	0	0	1	0	0	4	1	1	1	1	3	4	4
28	5	2	Flogging Molly	0	0	1	0	0	0	0	1	00:10:00	0	0	0	1	0	0	1	1	7	1	1	3	6	5
28	6	1	Klezmer (David Orlowsky Trio)	1	0	0	0	0	0	0	1	00:20:00	1	0	0	0	0	0	1	1	7	1	1	8	8	7
28	7	1	Carolin No	1	0	0	0	0	0	0	1	00:20:00	1	0	0	0	0	0	8	1	7	10	1	3	10	7
28	8	1	Diverses (Hip-Hop, Mainstream,...)	0	0	0	0	0	1	0	0	00:40:00	0	0	1	0	0	1	1	2	4	2	2	4	4	5
28	9	1	Carolin No/ Flogging Molly/ Simon & Garfunkel	1	0	0	0	0	0	0	1	00:30:00	1	0	0	0	0	0	6	1	6	8	1	4	9	8
28	10	1	Carolin No/ Klezmerstücke/ Reggae	1	0	0	0	0	0	0	1	00:30:00	1	0	0	0	0	0	7	1	5	7	1	3	7	7
29	1	1	Jazz, Blues	1	0	0	0	0	0	0	1	02:30:00	1	0	0	0	0	0	2	1	9	2	1	7	8	7
29	1	2	Klassik	1	0	0	0	0	0	0	1	01:30:00	1	0	0	0	0	0	1	1	10	1	1	10	10	10
29	2	1	klassische Filmusik	1	0	0	0	0	0	0	0	02:30:00	1	0	0	0	0	0	7	1	8	7	1	9	10	10
29	3	1	Filmmusik (Eclipse)	1	0	0	0	0	0	0	1	01:00:00	1	0	0	0	0	0	4	1	8	2	1	9	9	6
29	3	2	klassische Filmmusik	1	0	0	0	0	0	0	0	02:00:00	1	0	0	0	0	0	1	1	10	2	1	9	10	10
29	4	1	shantel	1	0	0	0	0	0	0	1	00:45:00	1	0	0	0	0	0	2	1	8	2	1	6	6	2
29	5	1	Hardrock	0	0	0	0	0	0	1	0	01:00:00	0	0	1	0	0	0	1	5	5	3	6	7	5	3
29	6	1	cat power	1	0	0	0	0	0	0	1	01:30:00	1	0	0	0	0	0	4	1	4	4	1	3	8	7
29	6	2	klassische Filmmusik	1	0	0	0	0	0	0	0	03:00:00	1	0	0	0	0	0	2	1	7	3	1	7	10	9
29	7	1	Ben howard	1	0	0	0	0	1	0	0	02:00:00	1	0	0	0	0	0	2	1	6	3	1	7	7	2
29	8	1	klassische Filmmusik	1	0	0	0	0	0	0	0	02:00:00	1	0	0	0	0	0	4	1	5	6	1	6	10	10
29	9	1	klassik	1	0	0	0	0	0	0	0	00:30:00	1	0	0	0	0	0	6	1	7	7	1	6	9	10
29	10	1	Klassik	1	0	0	0	0	0	0	0	00:30:00	1	0	0	0	0	0	4	1	5	6	1	7	9	10
30	1	1	Richard Wagner, Gorillaz, Glenn Miller	1	0	1	0	0	0	0	1	02:30:00	1	0	1	0	0	0	1	7	9	7	2	9	9	7
30	2	1	Gorillaz, ACDC, Stevie Ray Vaughn, Eberhard Schoener	1	1	0	0	0	0	0	1	04:00:00	1	0	0	0	0	1	2	1	9	3	2	9	10	10
30	3	1	Jan Delay, Synthy-Pop/Rock, Cypress Hill	1	0	1	0	0	0	0	1	02:00:00	1	0	0	0	0	0	1	1	3	1	1	1	8	8
30	4	1	Mahler 2. Sinfonie, ACDC Alben For those about to Rock; Razor Edge, Interpol Album Antics, Led Zeppelin	1	0	0	0	0	0	0	1	04:00:00	1	0	1	0	0	0	7	2	10	10	6	9	10	9
30	5	1	ACDC, Rolling Stones, Green Day, Mendelssohn	1	1	0	0	0	0	0	1	06:00:00	1	0	1	0	0	0	9	6	10	8	3	10	9	8
30	6	1	Rolling Stones	1	0	0	0	0	0	0	1	02:00:00	1	0	0	0	0	0	2	3	2	4	4	5	3	8
30	7	1	Gorillaz	1	0	0	0	0	0	0	1	01:00:00	1	0	0	0	0	0	2	3	3	3	4	2	4	3
30	8	1	Roxette	1	0	0	0	0	0	0	1	02:00:00	1	0	0	0	0	0	7	8	9	8	9	10	10	2
30	9	1	Frank Sinatra	1	0	0	0	0	0	0	1	03:00:00	1	0	0	0	0	0	8	8	9	8	9	10	10	2
30	10	1	Gorillaz	1	0	0	0	0	0	0	1	05:00:00	0	0	1	0	0	1	8	9	9	7	8	10	7	8
31	1	1	Black Star Riders (Hard Rock)	1	0	1	0	0	0	0	1	01:00:00	1	1	1	1	0	0	3	1	8	2	1	9	8	7
31	1	2	Filmmusik	1	0	0	0	0	0	0	0		0	1	1	1	0	0	1	1	1	1	1	1	3	10
31	2	1	Hard Rock	0	0	1	0	0	0	0	1	00:50:00	1	0	0	0	0	0	2	1	8	2	1	8	9	1
31	3	1	Orff Der Mond	0	0	1	0	0	0	0	1	00:50:00	1	0	0	0	0	0	2	1	8	4	1	8	10	10
31	4	1	Amorphis	0	0	1	0	0	0	0	1	00:30:00	1	0	0	0	0	0	1	1	9	1	1	9	9	2
31	5	1	Magnum	0	0	1	0	0	0	0	1	01:00:00	0	1	0	0	0	0	1	5	2	2	8	2	7	4
31	5	2	Jazzchor; Maybebop	0	0	0	0	0	0	0	0	03:00:00	0	1	0	0	1	0	1	1	9	2	2	9	8	4
31	8	1	Hardrock	0	0	1	0	0	0	0	1	00:30:00	1	0	0	0	0	0	3	1	8	3	1	6	8	3
31	9	1	Hardrock, Orff	1	0	0	0	0	0	0	0	01:00:00	1	0	0	0	0	0	5	1	5	5	1	5	9	6
31	9	2	Chormusik	0	0	0	0	0	0	0	1	01:30:00	0	0	0	0	0	0	4	7	1	3	6	3	6	9
32	2	1	volkstümliches Kirchenlied	0	1	0	0	0	0	0	0	01:30:00	0	0	0	0	0	1	1	8	4	8	5	5	7	3
32	3	1	Contemporary Gospel	1	1	0	0	0	0	0	1	10:00:00	1	0	0	0	0	0	1	1	1	1	1	1	10	10
32	4	1	Contemporary Gospel	0	1	0	0	0	0	0	1	02:00:00	0	1	0	0	0	0	5	8	8	7	8	8	10	10
32	6	1	Contemporary Gospel	0	1	0	0	0	0	0	1	06:00:00	0	0	0	0	0	0	1	8	8	4	8	6	10	10
32	7	1	Pop/Rock (Charts)	0	0	1	0	0	0	0	0	01:30:00	0	0	1	1	0	0	3	8	4	4	7	4	6	4
32	8	1	Contemporary Gospel	0	1	0	0	0	0	0	1	03:00:00	0	0	0	0	0	0	3	5	4	6	8	6	10	10
32	10	1	Pop/Rock	0	1	0	0	0	0	0	1	00:10:00	0	0	0	0	0	1	4	6	6	6	8	7	10	10
33	2	1	Musik zwischen den Wortbeiträgen im Deutschlandradio Kultur	1	0	0	0	0	0	0	0	00:30:00	1	0	0	0	0	0	2	2	9	2	5	6	6	2
33	7	1	Chormusik acapella	0	0	0	0	0	0	0	0	01:00:00	0	0	0	0	0	0	1	2	1	3	2	6	8	8
34	1	1	Samsas Traum	0	0	1	0	0	0	0	1	03:00:00	0	0	0	0	1	0	3	1	9	3	1	9	9	10
34	2	1	Pop	1	0	1	0	0	0	0	1	03:00:00	1	0	0	0	1	0	7	1	6	6	1	7	8	6
34	3	1	Dance	0	0	1	1	0	0	0	1	02:00:00	0	0	0	0	1	0	2	1	1	1	1	1	8	3
34	3	2	Silbermond, Ich und Ich, Sinead O´Connor, Cranberries	1	0	0	0	0	0	0	1	00:30:00	1	0	0	0	0	0	1	1	8	3	1	8	7	3
34	4	1	Metal	1	0	0	0	0	0	0	1	01:00:00	1	0	0	0	0	0	7	1	8	8	1	8	10	9
34	5	1	Dance	0	0	1	0	0	0	0	1	00:30:00	0	0	0	0	1	0	1	1	1	3	1	2	7	3
34	6	1	Pop	1	0	0	0	0	0	0	0	00:20:00	1	0	0	0	0	0	3	1	3	4	1	4	4	4
34	7	1	Dance	0	0	1	0	0	0	0	1	00:45:00	1	0	0	0	1	0	5	1	5	5	1	5	8	6
34	8	1	Pop	1	0	0	0	0	0	0	1	00:30:00	1	0	0	0	0	0	5	1	10	8	1	9	7	8
34	9	1	Dance	1	0	0	0	0	0	0	1	00:45:00	1	0	0	0	0	0	8	1	8	9	1	9	8	8
34	10	1	Metal	1	0	0	0	0	0	0	1	00:30:00	1	0	0	0	0	0	6	1	10	9	1	10	10	10
35	1	1	Klassik	1	0	0	0	0	0	0	1	00:03:00	0	1	0	0	0	0	1	7	1	1	8	1	4	1
35	2	1	Klassik (Beethoven)	0	1	0	0	0	0	0	0	00:05:00	0	0	0	0	0	1	1	1	1	1	1	1	2	1
35	2	2	Musical	0	0	1	0	0	0	0	1	00:30:00	1	0	0	0	0	0	6	1	8	7	1	8	10	8
35	3	1	Neue Musik (Arnold Schönberg)	0	1	0	0	0	0	0	0	00:15:00	0	0	0	0	0	1	1	1	1	1	1	4	2	3
35	3	2	Klassik, Vokalmusik, canta d eliysio	1	0	0	0	0	0	0	1	00:05:00	1	0	0	0	0	0	3	7	1	5	5	3	4	1
35	4	1	Pop-Musik der 50-80er Jahre	0	1	0	0	0	0	0	0	00:20:00	0	0	0	0	0	1	1	1	1	1	6	6	6	3
35	5	1	Pop/Musical (Glee Soundtrack)	0	0	1	0	0	0	0	1		1	0	0	0	0	0	8	1	10	6	1	6	6	4
35	5	2	Schostakowitsch: Lady Macbeth von Mzensk	0	1	0	0	0	0	0	0	03:00:00	0	0	0	0	1	1	1	6	7	4	7	8	7	1
35	5	3	Cole Porter: Anything goes	0	0	1	0	0	0	0	1	01:00:00	1	0	0	0	0	0	6	1	10	6	1	7	10	10
36	1	1	Shakira, Pink, Good Charlotte	1	0	1	0	0	0	0	1	03:00:00	1	0	0	0	0	0	2	2	10	7	2	9	10	10
36	2	1	Avril Lavigne	0	0	1	0	0	0	0	1	02:30:00	1	0	0	0	0	0	9	1	10	7	1	9	10	10
36	2	2	Lindsey Stirling	1	0	0	0	0	0	0	1	00:45:00	1	0	0	0	0	0	3	1	10	2	1	10	10	3
36	2	3	Rock	1	0	0	0	0	0	0	0	01:00:00	0	1	0	0	0	0	8	6	2	4	5	2	8	8
36	3	1	Birdy, Lindsey Stirling	1	0	0	0	0	0	0	1	01:00:00	1	0	0	0	0	0	7	1	10	6	1	10	10	7
36	3	2	Die Toten Hosen	0	0	1	0	0	0	0	1	00:30:00	1	0	0	0	0	0	4	1	10	3	1	10	10	10
36	4	1	Rock, House	1	0	0	0	0	0	0	0	02:30:00	0	1	0	0	0	0	1	8	1	2	8	4	4	5
36	5	1	Verschiedenes (Radio - MDR Jump	0	0	1	0	0	0	0	0	02:00:00	0	1	0	1	0	0	1	6	6	1	5	5	5	4
36	6	1	Verschiedenes (Radio)	0	0	0	1	0	0	0	0	01:15:00	0	0	0	1	0	0	1	5	1	1	4	1	4	4
36	6	2	Verschiedenes (Radio)	1	0	0	0	0	0	0	0	01:00:00	0	0	0	1	0	0	1	3	3	1	3	3	4	3
36	7	1	Verschiedenes (Radio-> Jump und Energy)	0	0	1	0	0	0	0	0	01:45:00	0	0	0	1	0	0	1	4	3	1	4	4	5	3
36	8	1	Die Toten Hosen, Pink	1	0	0	0	0	0	0	0	01:00:00	1	0	0	0	0	0	10	1	10	9	1	10	10	10
36	9	1	Soundtracks	1	0	0	0	0	0	0	1	00:30:00	0	1	0	0	0	0	8	6	9	8	7	8	6	4
36	10	1	Soundtracks	1	0	0	0	0	0	0	1	01:00:00	0	1	0	0	0	0	7	4	7	6	5	7	6	5
37	1	1	Progressiv Rock	1	0	0	0	0	0	0	1	03:00:00	1	0	0	0	0	0	8	4	8	7	4	9	10	7
37	2	1	normales Radio (NRJ)	0	0	1	0	0	0	0	1	00:30:00	1	0	0	0	0	0	3	1	2	2	1	2	3	3
37	2	2	Progressive Metal	0	0	0	0	0	0	0	1	00:30:00	1	0	0	0	0	0	8	1	10	9	1	8	10	8
37	3	1	Progressive Rock	1	0	0	0	0	0	0	1	00:30:00	1	0	0	0	0	0	7	1	8	9	1	8	10	3
37	3	2	Progressive Rock	0	0	1	0	0	0	0	1	01:00:00	1	0	0	0	0	0	9	1	9	9	1	9	9	7
37	4	1	Rock	1	0	0	0	0	0	0	1	02:30:00	1	0	0	0	0	0	2	1	4	2	1	3	7	5
37	5	1	Rock	1	0	0	0	0	0	0	1	01:30:00	1	0	0	0	0	0	3	1	7	1	1	6	7	6
37	7	1	Hardcore (Metalbereich)	1	0	0	0	0	0	0	1	00:30:00	1	0	0	0	0	0	10	5	9	10	9	10	8	5
37	9	1	Hardcore (also der im Metalbereich)	1	0	0	0	0	0	0	1	00:45:00	1	0	0	0	0	0	8	1	6	8	1	7	7	7
37	10	1	Progressive Rock	1	0	0	0	0	0	0	1	00:30:00	1	0	0	0	0	0	8	1	8	9	1	8	9	1
39	1	1	Rock, Pop, Jazz	0	0	1	0	1	0	0	0	02:00:00	1	0	0	0	1	0	4	2	7	5	2	6	7	7
39	2	1	Jazz (The Lady Is a Tramp)	0	0	0	1	0	0	0	1	01:00:00	0	0	0	0	0	1	5	5	7	6	5	7	10	8
39	3	1	Rock, Pop, Funk, Soul	0	0	0	1	0	0	0	0	02:00:00	0	0	0	0	0	1	8	8	8	8	6	9	8	9
39	3	2	Rock,Pop	0	0	1	0	0	0	0	0	00:30:00	1	0	0	0	0	0	3	1	6	3	1	6	5	8
39	4	1	Rock, Pop	0	0	1	0	0	0	0	0	00:30:00	0	1	0	0	0	0	2	3	7	2	4	7	6	7
39	5	1	Rock, Pop, Klassik	0	1	1	0	0	0	0	0	04:00:00	0	1	1	0	1	1	2	6	5	2	8	3	6	5
39	6	1	Rock, Pop	0	0	1	0	0	0	0	0	00:30:00	0	1	0	0	0	0	1	4	4	2	4	2	5	5
39	7	1	Jazz	1	0	0	0	0	0	0	1	02:00:00	0	1	0	0	0	0	7	6	6	8	7	5	8	8
39	8	1	Rock, Pop	0	0	1	0	0	0	0	0	00:30:00	1	0	0	0	0	0	1	1	6	1	1	7	5	5
39	8	2	Rock, Pop, HipHop	0	0	0	0	1	0	0	0	01:30:00	0	0	0	0	1	0	1	1	8	1	1	7	6	7
39	9	1	Klassik	0	1	0	0	0	0	0	0	00:20:00	0	0	0	0	0	1	1	3	1	1	2	1	7	6
39	10	1	Rock,Pop	0	0	1	0	0	0	0	0	00:30:00	0	1	0	0	0	0	3	4	6	2	4	6	6	7
39	10	2	Jazz	1	0	0	0	0	0	0	1	01:00:00	1	0	0	0	0	0	1	1	1	1	1	1	8	8
40	1	1	Beatles	0	0	1	0	0	0	0	1	00:30:00	1	0	0	0	0	0	7	1	9	6	1	9	9	7
40	1	2	Buena Vista Social Club	1	0	0	0	0	0	0	1	01:00:00	0	1	0	0	0	0	4	7	6	6	8	7	7	5
40	1	3	Tango, Salsa mit Kontrabass, Akkordeon, Geige etc.	1	0	0	0	0	0	0	1	00:45:00	0	1	0	0	0	0	4	6	7	4	6	8	8	7
40	1	4	Klassische und romantisch	0	1	0	0	0	0	0	0	01:00:00	0	0	0	0	0	0	9	9	9	10	9	9	8	8
40	2	1	Rock und Pop	1	0	0	0	0	0	0	0	00:20:00	1	0	0	0	0	0	8	1	9	9	1	9	7	8
40	2	2	Wise Guys	0	1	1	0	0	0	0	1	00:30:00	1	0	0	0	0	0	7	1	8	7	1	9	10	9
40	2	3	Mine und Philipp Poisel (Singer Songwriter)	1	0	0	0	0	0	0	1	01:30:00	0	0	1	0	0	0	7	9	8	7	10	8	9	6
40	3	1	Schönberg, Berg, Webern, Brahms, Respighi und Verdi	0	1	0	0	0	0	0	1	04:00:00	0	1	1	0	0	1	7	8	4	6	7	6	8	8
40	3	2	Mine	0	0	0	0	0	0	1	1	01:00:00	0	1	1	0	0	0	6	8	6	8	9	7	8	7
40	4	1	Popmusik	1	0	0	0	0	0	0	0	00:20:00	1	0	0	0	0	0	6	1	8	6	2	9	7	8
40	4	2	Popmusik mit Bläsern (z.B. Chicago, Beatles...)	0	1	0	0	0	0	0	0	00:30:00	0	0	1	0	0	1	4	7	8	5	7	8	9	6
40	4	3	Deutsche Lieder	0	1	0	0	0	0	0	0	00:30:00	0	0	1	0	0	1	3	7	4	4	7	5	7	6
40	4	4	Schubert, Strauss und Moz	0	1	0	0	0	0	0	1	02:00:00	0	0	1	0	0	1	9	10	9	9	10	10	10	9
40	5	1	Pop, Rock, A Cappella, Klassik	0	0	1	0	0	0	0	1	06:00:00	0	1	0	0	0	0	8	7	9	7	8	9	9	9
40	5	2	Tanzmusik	0	0	0	1	0	0	0	0	01:15:00	0	1	0	0	1	0	5	10	9	5	10	10	7	4
40	6	1	Ältere Popmusik (z.B. Phil Collins, Sting...)	1	0	0	0	0	0	0	1	03:30:00	0	1	0	1	0	0	3	9	6	2	9	7	9	7
40	7	1	Pop gemischt	1	0	0	0	0	0	0	0	01:00:00	0	1	0	1	0	0	3	6	6	4	6	4	7	7
40	7	2	Tanzmusik	1	0	0	0	0	0	0	1	00:30:00	0	1	0	1	0	0	4	8	8	3	10	9	8	7
40	7	3	Mozart	1	0	0	0	0	0	0	1	00:20:00	0	1	0	1	0	0	7	4	4	8	6	4	9	5
40	8	1	Klassik (Purcell)	0	1	0	0	0	0	0	1	00:05:00	1	0	0	0	0	0	4	1	6	5	1	6	7	5
40	9	1	Jazz	0	1	0	0	0	0	0	0	01:00:00	0	0	1	0	0	1	3	8	8	3	9	8	8	6
40	9	2	Wiedemann	0	1	0	0	0	0	0	0	00:20:00	0	0	0	0	0	0	5	6	6	4	6	6	9	8
40	9	3	Sportmusik mit viel Rhythmus	0	0	0	0	1	0	0	0	01:00:00	0	1	0	0	1	0	4	6	10	4	7	10	4	7
40	9	4	Fanta 4	1	0	0	0	0	0	0	1	00:30:00	1	0	0	0	0	0	8	1	6	8	1	9	8	7
40	10	1	Liszt	0	1	0	0	0	0	0	1	00:03:00	0	1	0	0	0	1	3	5	3	4	5	2	4	1
40	10	2	Fanta 4	0	1	0	0	0	0	0	0	01:30:00	0	1	1	0	0	1	3	10	8	3	10	10	9	8
40	10	3	Schubert und Saint Saëns	0	1	0	0	0	0	0	1	01:45:00	0	1	1	0	0	1	2	8	8	3	10	9	10	10
41	1	1	Philip Poisel	1	1	0	0	0	0	0	1	00:30:00	1	1	0	0	0	0	9	2	7	9	1	9	9	9
41	2	1	The Wombats	0	0	1	0	0	0	0	1	00:10:00	1	0	0	0	0	0	8	9	10	8	1	10	10	8
41	3	1	OMarion	1	0	0	0	0	0	0	1	00:15:00	1	0	0	0	0	0	7	1	10	7	1	5	10	10
41	4	1	The Wombats	1	0	0	0	0	0	0	1	00:15:00	1	0	0	0	0	0	1	1	7	2	1	7	10	10
41	5	1	Indie	0	0	1	0	0	0	0	1	01:00:00	1	0	0	0	0	0	1	1	9	1	5	9	10	10
41	6	1	Indie	0	0	0	0	0	1	0	0	02:00:00	0	0	1	0	0	1	1	5	6	1	5	1	10	7
41	7	1	Radio	1	0	0	0	0	0	0	0	00:20:00	1	0	0	0	0	0	1	1	1	1	1	1	5	7
41	8	1	RnB	1	0	0	0	0	0	0	1	00:30:00	1	1	0	0	0	0	8	1	1	8	1	1	10	8
41	9	1	The Wombats	0	0	1	0	0	0	0	1	01:30:00	1	0	1	0	0	0	9	6	9	5	3	8	10	10
41	10	1	Indie	0	0	1	0	0	0	0	1	00:15:00	1	0	0	1	0	0	10	1	10	8	1	8	10	10
43	1	1	Nirvana	1	0	0	0	0	0	0	1	01:00:00	1	0	0	0	0	0	4	1	9	7	2	9	9	6
43	2	1	Metallica	1	0	0	0	0	0	0	1	02:00:00	1	0	0	0	0	0	6	2	8	5	2	8	9	7
43	3	1	Fritz Kalkbrenner	1	0	0	0	0	0	0	1	02:00:00	0	0	1	0	0	0	7	2	9	7	2	8	8	7
43	4	1	Rammstein	1	0	1	0	0	0	0	1	01:00:00	1	0	0	0	0	0	5	2	9	9	2	9	9	8
43	4	2	Marek Hemmann	1	0	0	0	0	0	0	1	01:00:00	1	0	0	0	0	0	4	3	8	5	3	8	8	6
43	5	1	The Beatles	1	0	0	0	0	0	0	1	01:00:00	0	0	0	0	0	0	3	2	9	4	3	8	7	4
43	5	2	Die toteh Hosen	0	0	1	0	0	0	0	0		0	0	0	1	0	0	3	4	8	4	5	7	9	8
43	6	1	Marek Hemmann	1	0	0	0	0	0	0	1	02:00:00	1	0	0	0	0	0	3	2	8	4	2	8	8	7
43	7	1	Bedouin Soundclash	1	0	0	0	0	0	0	1	02:00:00	1	0	0	0	0	0	5	2	8	7	2	8	5	3
43	8	1	Bob Marley	1	0	0	0	0	0	0	1	02:00:00	1	0	0	0	0	0	4	2	8	5	2	8	6	4
43	9	1	Best of 90's	1	0	0	0	0	0	0	1	02:00:00	0	0	1	0	0	0	4	5	9	5	5	9	7	6
43	10	1	System of a down	1	0	0	0	0	0	0	1	01:00:00	1	0	0	0	0	0	4	2	8	4	2	8	7	8
44	1	1	Electro	0	0	1	0	0	0	0	1	00:20:00	1	0	0	0	0	0	7	1	10	6	1	6	7	6
44	2	1	Muse	1	0	0	0	0	0	0	1	00:10:00	1	0	0	0	0	0	3	1	4	4	1	3	9	6
44	3	1	Electro, Rock	0	0	0	0	0	1	0	1	04:00:00	0	0	1	0	1	1	2	8	9	3	9	9	6	6
44	4	1	Electro,Pop	1	0	0	0	0	0	0	1	00:20:00	1	0	0	0	0	0	3	1	6	3	1	3	6	6
44	5	1	Pop	1	0	0	0	0	0	0	1	00:15:00	1	0	0	0	0	0	1	1	7	1	1	7	8	4
44	6	1	Hip Hop, Electro, Rock	1	0	0	0	0	1	0	1	04:00:00	1	0	1	0	0	0	5	5	7	4	5	7	6	6
44	7	1	Electro, Pop	1	0	1	1	0	0	0	1	01:00:00	1	0	1	0	1	0	3	5	7	3	3	6	5	6
44	8	1	Pop, Depeche Mode, The Doors	1	0	0	0	0	0	0	1	02:00:00	1	0	0	0	0	0	9	1	10	9	1	9	9	9
44	9	1	Kraftklub, Depeche Mode	1	0	0	0	0	0	0	1		1	0	0	0	0	0	2	1	7	2	1	6	7	6
44	10	1	Pop	1	0	0	0	0	0	0	0	00:05:00	1	0	0	0	0	0	1	1	3	1	1	2	4	3
45	1	1	Jamiroquai	1	0	0	0	0	0	0	1	00:04:00	1	0	0	0	0	0	1	1	10	1	1	10	9	2
45	1	2	The Doors	1	0	0	0	0	0	0	1	00:10:00	1	0	0	0	0	0	9	1	5	7	1	8	8	1
45	2	1	Hans Zimmer (Filmmusik)	1	0	0	0	0	0	0	1	00:20:00	1	0	0	0	0	0	2	1	8	5	1	6	9	5
45	2	2	Fritz Kalkbrenner	1	0	0	0	0	0	0	0	00:30:00	1	0	0	0	0	0	1	1	1	1	1	7	4	1
45	3	1	Jamiroquai	1	0	0	0	0	0	0	1	00:04:00	1	0	0	0	0	0	1	1	9	1	1	8	9	2
45	3	2	Flux Pavilion	1	0	0	0	0	0	0	1	02:00:00	1	0	0	0	0	0	9	1	4	9	1	6	7	2
45	4	1	Dub Step	1	0	0	0	0	0	0	1	01:00:00	1	0	0	0	0	0	1	1	8	1	1	6	7	1
45	5	1	Flux Pavilion	1	0	0	0	0	0	0	1	01:00:00	1	0	0	0	0	0	2	1	4	2	1	4	7	2
45	5	2	Rock	1	0	0	0	0	0	0	0	01:00:00	1	0	0	0	0	0	5	1	4	5	1	5	8	9
45	6	1	Dispatch	1	0	0	0	0	0	0	1	00:20:00	1	0	0	0	0	0	1	1	9	1	1	8	9	6
45	6	2	Simon & Garfunkel	1	0	0	0	0	0	0	1	00:30:00	1	0	0	0	0	0	1	1	10	3	1	10	9	3
45	6	3	Cake	1	0	0	0	0	0	0	1	01:00:00	1	0	0	0	0	0	1	1	6	1	1	6	9	5
45	7	1	Die Ärtzte	1	0	0	0	0	0	0	1	00:20:00	1	0	0	0	0	0	2	1	5	5	1	7	7	1
45	7	2	Chart-Musik	1	0	0	0	0	0	0	0	00:20:00	1	0	0	0	0	0	1	1	2	1	1	2	5	6
45	8	1	Chart-Musik	1	0	0	0	0	0	0	0	00:15:00	1	0	0	0	0	0	1	1	2	1	1	2	5	6
45	9	1	Jamiroquai	1	0	0	0	0	0	0	1	00:04:00	1	0	0	0	0	0	1	1	9	1	1	6	8	4
45	9	2	Outkast	1	0	0	0	0	0	0	1	00:10:00	1	0	0	0	0	0	1	1	10	1	1	8	9	2
45	10	1	Outkast	1	0	0	0	0	0	0	1	00:10:00	1	0	0	0	0	0	1	1	10	1	1	7	8	1
45	10	2	Chart Musik	1	0	0	0	0	0	0	0	00:30:00	1	0	0	0	0	0	3	1	9	5	1	5	6	1
46	1	1	Led Zeppelin	0	0	0	0	0	0	0	1	01:00:00	1	0	0	0	0	0	10	1	10	10	1	10	10	10
46	2	1	Led Zeppelin	1	1	0	0	0	0	0	1	01:20:00	1	0	0	0	0	0	10	1	10	10	1	9	10	10
46	3	1	hard rock	1	0	0	0	0	0	0	1	02:00:00	1	0	0	0	0	0	10	1	10	10	1	10	10	10
46	4	1	genesis	1	0	0	0	0	0	0	1	01:30:00	1	0	0	0	0	0	10	1	10	10	1	10	10	10
47	1	1	Jennifer Rostock	1	0	0	0	0	0	0	1	01:30:00	1	0	0	0	0	0	9	1	10	8	1	10	10	10
47	2	1	Indietronic - Ratatat	1	0	0	0	0	0	0	1	01:00:00	1	0	0	0	0	0	5	1	10	1	1	6	10	6
47	3	1	Jennifer Rostock	1	0	0	0	0	0	0	1	00:30:00	1	0	0	0	0	0	10	1	6	10	1	7	10	10
47	4	1	Popmusik	1	0	0	0	0	0	0	1	00:45:00	1	0	0	0	0	0	1	1	1	1	1	1	5	1
47	5	1	Indie	1	0	0	0	0	0	0	1	03:00:00	1	0	0	0	0	0	1	1	1	1	1	1	10	3
47	6	1	Queen	0	0	0	1	0	1	0	0	02:00:00	0	0	1	0	1	0	1	9	2	1	1	10	10	10
47	7	1	Popmusik	1	0	0	0	0	0	0	1	02:00:00	1	0	0	0	0	0	1	1	1	1	1	1	10	3
47	8	1	Klassik	1	0	0	0	0	0	0	1	01:30:00	1	0	0	0	0	0	10	1	10	10	1	10	10	10
47	9	1	Rock	1	0	0	0	0	0	0	1	04:00:00	1	0	0	0	0	0	1	1	1	1	1	1	5	4
47	10	1	Rock	1	0	0	0	0	0	0	1	02:00:00	1	0	0	0	0	0	10	1	10	10	1	10	10	5
48	1	1	Deutscher Rap: Kollegah, K.I.Z	1	0	0	0	0	0	0	1	02:00:00	1	0	0	0	0	0	5	3	7	6	4	8	6	3
48	1	2	Filmmusik/Soundtrack von Filmen	1	0	0	0	0	0	0	0	02:00:00	1	0	0	0	0	0	1	1	8	1	1	8	5	4
48	2	1	Rock: Böhse Onkelz	1	0	0	0	0	0	0	1	02:00:00	1	0	0	0	0	0	4	1	6	5	1	7	7	6
48	2	2	Kelly Clarkson	1	0	0	0	0	0	0	1	00:30:00	1	0	0	0	0	0	8	1	8	6	1	9	5	3
48	3	1	Pop/Charts	1	0	0	0	0	0	0	1	01:30:00	1	0	1	0	0	0	4	7	9	4	5	9	7	9
48	4	1	Filmsoundtrack	1	0	0	0	0	0	0	1	01:00:00	1	0	0	0	0	0	6	4	7	5	3	5	6	2
48	4	2	Rock - Broilers	1	0	0	0	0	0	0	1	02:00:00	1	0	0	0	0	0	4	1	8	5	1	10	8	8
48	5	1	Rap/Sido	1	0	0	0	0	0	0	1	02:00:00	1	0	0	0	0	0	8	1	4	4	1	6	7	7
48	5	2	Pop/Rock - Jennifer Rostock	1	0	0	0	0	0	0	1	01:00:00	1	0	1	0	0	0	1	4	8	2	7	5	5	2
48	6	1	Rap - MacMiller	1	0	0	0	0	0	0	1	01:30:00	1	0	0	0	0	0	1	3	8	1	1	6	9	6
48	6	2	Charts	1	0	0	0	0	0	0	0	00:45:00	0	0	1	0	0	0	1	4	7	1	3	4	6	4
48	7	1	Beyoncé	1	0	0	0	0	0	0	0	00:30:00	0	0	1	0	0	0	1	7	5	1	8	4	5	1
48	8	1	Pop	1	0	0	0	0	0	0	1	01:00:00	1	0	0	0	0	0	1	4	6	2	3	5	6	4
48	9	1	Rap/Kollegah	1	0	0	0	0	0	0	1	01:30:00	1	0	0	0	0	0	4	6	5	4	5	4	7	6
48	9	2	Pop/Radio	1	0	0	0	0	0	0	0	00:30:00	0	0	1	0	0	0	1	4	7	1	5	4	4	9
48	10	1	Rap/Sido	1	0	0	0	0	0	0	1	02:00:00	0	0	1	0	0	0	3	7	6	5	6	4	7	4
48	10	2	Pop	1	0	0	0	0	0	0	1	00:30:00	1	0	0	0	0	0	6	4	3	6	2	5	5	7
49	1	1	Alternativ (Indians)	1	0	0	0	0	0	0	1	00:20:00	1	0	0	0	0	0	2	1	9	1	1	9	9	8
49	2	1	Indie-pop	1	0	0	0	0	0	0	1	00:30:00	1	0	0	0	0	0	10	1	10	10	1	10	9	9
49	2	2	Klezmer	1	0	0	0	0	0	0	1	00:20:00	1	0	0	0	0	0	10	1	10	10	1	10	9	9
49	3	1	Chapeau Claque	1	0	0	0	0	0	0	1	00:30:00	1	0	0	0	0	0	1	1	10	1	1	10	8	8
49	3	2	Indie-pop	1	0	0	0	0	0	0	1	00:20:00	1	0	0	0	0	0	8	1	7	8	1	8	9	8
49	4	1	Jazz	1	0	0	0	0	0	0	1	00:20:00	1	0	0	0	0	0	1	1	1	1	1	1	8	4
49	5	1	Indie-Pop	1	0	0	0	0	0	0	1	00:10:00	1	0	0	0	0	0	1	1	10	1	1	8	8	7
49	6	1	aerosmith	1	0	0	0	0	0	0	1	00:05:00	0	1	0	0	0	0	1	9	1	1	2	1	5	1
49	7	1	Indie-Rock	1	0	0	0	0	0	0	1	00:45:00	1	0	0	0	0	0	1	1	9	1	1	9	8	6
49	8	1	Boy	0	0	1	0	0	0	0	1	00:30:00	1	0	0	0	0	0	1	1	9	1	1	8	8	4
49	9	1	Indie-rock	0	0	1	0	0	0	0	1	00:30:00	1	0	0	0	0	0	1	1	9	1	1	8	8	6
49	10	1	Alternative	0	0	1	0	0	0	0	1	00:30:00	1	0	0	0	0	0	1	1	10	1	1	10	9	6
50	1	1	Walk off the Earth	0	0	1	0	0	0	0	1	00:30:00	1	0	0	0	0	0	1	1	7	1	1	7	10	6
50	2	1	Radio - Mix	0	0	1	0	0	0	0	0	00:25:00	0	0	0	0	1	0	2	1	6	2	1	6	6	3
50	3	1	Walk off the Earth	1	0	0	0	0	0	0	1	00:20:00	1	0	0	0	0	0	1	1	6	1	1	6	10	6
50	5	1	Radio-Mix	0	0	1	0	0	0	0	0	00:20:00	0	0	0	0	1	0	1	1	7	1	1	7	7	7
50	6	1	Tote Hosen	0	0	1	0	0	0	0	1	00:45:00	0	1	0	0	0	0	1	1	6	1	1	6	10	7
50	6	2	Lauter Festival Vol. 2 Zwickau ( z.B. Männermagazin, Madsen, Silbermond...)	0	0	0	1	0	0	0	0	05:00:00	0	1	0	0	1	0	1	6	8	1	6	8	9	7
50	7	1	Rock	0	0	1	0	0	0	0	1	00:20:00	0	1	0	0	0	0	1	3	7	1	3	7	10	7
50	8	1	Madsen	1	0	0	0	0	0	0	1	00:15:00	1	0	0	0	0	0	1	1	1	1	1	1	10	5
50	9	1	Walk off the Earth	1	0	0	0	0	0	0	1	00:10:00	1	0	0	0	0	0	1	1	1	1	1	1	10	5
50	10	1	Walk off the Earth	0	0	1	0	0	0	0	1	01:00:00	0	0	0	1	0	0	1	1	5	1	1	5	10	5
51	1	1	Scorpions	0	0	1	0	0	0	0	1	01:00:00	1	0	0	0	0	0	7	1	10	8	1	10	10	10
51	1	2	Hard-Rock	1	0	0	0	1	0	0	1	00:50:00	0	1	0	0	0	0	3	3	8	2	2	7	10	10
51	2	1	Pop / Rock	1	0	0	0	0	0	0	0	00:15:00	1	0	0	0	0	0	2	2	8	1	1	7	4	7
51	3	1	Pop	1	0	0	0	0	0	0	0	00:30:00	1	0	0	0	0	0	1	1	8	1	1	8	3	8
51	4	1	Jazz	1	0	0	0	0	0	0	1	00:20:00	1	0	0	0	0	0	2	1	8	2	1	9	8	9
51	4	2	Ozzy Osbourne (Metal)	1	0	0	0	0	0	0	1	01:00:00	1	0	0	0	0	0	4	1	9	3	1	10	10	10
51	5	1	Hard Rock	0	0	1	0	0	0	0	1	00:30:00	0	0	0	0	1	0	5	2	9	3	1	9	10	10
51	6	1	Heavy Metal	1	0	0	0	0	0	0	1	01:30:00	0	0	1	0	0	0	3	6	7	2	6	6	10	10
51	6	2	Pop / Schlager	0	0	0	0	0	1	0	0	01:00:00	0	0	1	0	1	0	1	2	1	1	1	1	1	8
51	7	1	Hard Rock	0	0	1	0	0	0	0	1	01:00:00	1	0	0	0	0	0	2	1	9	1	1	10	10	10
51	7	2	Green Day	1	0	0	0	0	0	0	1	00:20:00	0	1	0	0	0	0	1	1	8	1	1	7	6	6
51	8	1	Pop / Rock	1	0	0	0	0	0	0	1	00:15:00	0	1	0	0	0	0	1	1	5	1	1	5	6	6
51	8	2	Hard Rock / Heavy metal	0	0	1	0	0	0	0	1	00:50:00	1	0	0	0	0	0	1	1	9	1	1	9	10	10
51	8	3	Klassik	1	0	0	0	0	0	0	1	00:15:00	1	0	0	0	0	0	1	1	6	1	1	7	6	8
51	9	1	Pop / Rock	1	0	0	0	0	0	0	1	00:15:00	1	0	0	0	0	0	1	1	7	1	1	7	6	7
51	10	1	Pop	1	0	0	0	0	0	0	1	00:15:00	1	0	0	0	0	0	1	1	7	1	1	8	6	9
52	1	1	Mumford and Sons	1	0	0	0	0	0	0	1	01:00:00	1	0	0	0	0	0	8	4	8	8	8	9	9	7
52	1	2	Deutsch Rock-Pop	1	0	0	0	0	0	0	0	02:00:00	0	0	1	0	0	0	2	9	7	2	9	6	6	4
52	2	1	Franz Ferdinand	1	0	0	0	0	0	0	1	00:30:00	1	0	0	0	0	0	3	1	9	2	1	5	5	2
52	3	1	Razorlight	0	0	0	0	1	0	0	1	01:00:00	0	0	0	0	1	0	2	2	9	2	1	7	9	10
52	4	1	Pop	1	0	0	0	0	0	0	1	00:30:00	1	0	0	0	0	0	6	2	8	5	1	6	8	7
52	5	1	Mumford and Sons	1	0	0	0	0	0	0	1	00:30:00	1	0	0	0	0	0	2	1	8	2	1	7	10	10
52	6	1	Pop	1	0	0	0	0	0	0	0	00:15:00	1	0	0	0	0	0	7	1	6	6	1	5	4	4
52	6	2	R'n'B	0	0	0	0	1	0	0	0	01:00:00	0	0	1	0	1	0	4	4	7	5	5	6	5	2
52	7	1	Pop	0	0	1	0	0	0	0	0	00:20:00	0	0	1	0	0	0	2	3	6	2	2	4	4	3
52	8	1	Mumford & Sons	1	0	0	1	0	0	0	1	01:00:00	0	0	0	0	1	0	3	2	8	2	1	8	10	8
52	9	1	Ruhige Musik	1	0	0	0	0	0	0	1	00:30:00	1	0	0	0	0	0	6	1	7	6	1	7	8	6
53	1	1	Mainstream/Charts	1	0	0	0	0	0	0	0	01:20:00	1	0	0	0	0	0	4	1	8	2	1	7	8	7
53	2	1	Mainstream-Pop/Charts	1	0	0	0	0	0	0	0	01:30:00	1	0	0	0	0	0	3	1	8	2	1	8	7	10
53	3	1	Mainstream-Pop/Charts	1	0	0	0	0	0	0	0	01:30:00	1	0	0	0	0	0	2	1	8	2	1	8	7	10
53	3	2	Pop/Rap	1	0	0	0	0	0	0	1	00:30:00	1	0	0	0	0	0	1	1	7	1	1	7	9	8
53	4	1	Mainstream-Pop/Charts	1	0	0	0	0	0	0	0	01:45:00	1	0	0	0	0	0	2	1	8	2	1	8	7	10
53	4	2	Pop, Dance, Alternative	0	0	1	0	0	0	0	1	03:00:00	0	0	0	0	0	0	1	1	3	1	1	2	10	10
53	5	1	Mainstream/Charts	1	0	0	0	0	0	0	0	02:00:00	1	0	0	0	0	0	2	1	7	2	1	7	7	10
53	5	2	Pop/Dance	0	0	1	0	0	0	0	1	00:20:00	1	0	0	0	0	0	1	1	6	1	1	6	9	10
53	6	1	Mainstream/Charts	1	0	0	0	0	0	0	0	01:00:00	1	0	0	0	0	0	2	1	7	3	1	6	8	10
53	6	2	Mainstream/Charts	0	0	1	0	0	0	0	0	01:30:00	0	0	0	1	0	0	1	7	1	1	8	3	8	7
53	6	3	Mainstream/Charts	1	0	0	0	0	0	0	0	00:40:00	0	0	0	1	0	0	1	7	1	1	8	3	9	8
53	7	1	Mainstream/Charts	1	0	0	0	0	0	0	0	00:40:00	1	0	0	0	0	0	1	1	1	1	1	1	7	10
53	8	1	Mainstream/Charts	1	0	0	0	0	0	0	0	00:45:00	1	0	0	0	0	0	1	1	1	1	1	1	8	10
53	8	2	Pop/Dance	0	0	1	0	0	0	0	1	00:30:00	1	0	0	0	0	0	1	1	1	1	1	1	10	10
53	9	1	Mainstream/Charts	1	0	0	0	0	0	0	0	01:00:00	1	0	0	0	0	0	1	1	3	1	1	3	7	10
53	9	2	Cance/Alternative/Pop	0	0	1	0	0	0	0	1	03:30:00	0	0	0	0	0	0	1	1	4	1	1	5	10	10
53	10	1	Mainstream	1	0	0	0	0	0	0	0	00:45:00	1	0	0	0	0	0	1	1	1	1	1	1	8	10
53	10	2	Pop/Alternative/Dance	1	0	0	0	0	0	0	1	00:30:00	1	0	0	0	0	0	1	1	1	1	1	1	9	10
54	1	1	Pop, 80er, Hip Hop	1	0	1	0	0	0	0	0	00:30:00	1	0	1	0	0	0	2	1	10	1	1	9	9	7
54	2	1	Charts	1	0	1	0	0	0	0	1	01:00:00	1	0	1	0	0	0	5	2	8	7	1	6	8	8
54	3	1	gemischt	1	0	0	0	0	0	0	0	00:15:00	1	0	0	0	0	0	1	1	9	1	1	7	7	7
54	4	1	R'n'B	1	0	0	0	0	0	0	1	00:45:00	1	0	0	0	0	0	8	1	8	7	1	7	10	9
54	5	1	Jaheim	1	0	0	0	0	0	0	1	00:45:00	1	0	0	0	0	0	8	1	8	7	1	7	9	8
54	5	2	Radio	0	0	1	0	0	0	0	0	00:20:00	1	0	0	0	0	0	8	1	7	7	1	7	7	6
54	6	1	Charts	1	0	0	0	0	0	0	0	00:15:00	1	0	0	0	0	0	7	1	7	8	1	8	7	6
54	7	1	Jaheim	1	0	0	0	0	0	0	1	00:30:00	1	0	0	0	0	0	8	1	8	8	1	8	9	8
54	8	1	Xavier Naidoo	1	0	0	0	0	0	0	1	00:20:00	1	0	0	0	0	0	8	1	8	8	1	8	10	9
54	8	2	Radio	0	0	1	0	0	0	0	0	00:10:00	1	0	0	0	0	0	6	1	7	7	1	7	9	8
54	9	1	Xavier Naidoo	1	0	0	0	0	0	0	1	00:15:00	1	0	0	0	0	0	8	1	7	8	1	8	10	9
54	10	1	Charts, 80er, 90er...	0	0	1	0	0	0	0	0	00:20:00	1	0	0	0	0	0	3	1	8	4	1	8	7	8
54	10	2	Beginner	0	0	0	0	0	0	1	1	01:30:00	0	0	1	0	0	0	6	9	7	6	8	7	8	7
55	1	1	Pop, also eher ruhig, traurig	1	0	1	0	0	0	0	1	00:50:00	0	0	0	0	1	0	8	8	9	8	7	9	9	7
55	2	1	Pop, Rock	1	0	0	0	0	0	0	1	01:00:00	1	0	0	0	0	0	7	4	9	8	3	8	9	8
55	3	1	Pop	1	0	0	0	0	0	0	1	00:30:00	1	0	0	0	0	0	6	5	7	8	3	9	6	6
55	4	1	Techno	0	0	1	0	0	0	0	1	00:30:00	0	1	0	0	0	0	9	8	9	8	10	8	8	8
55	5	1	Lounge	0	0	0	1	0	0	0	0	01:00:00	0	0	1	0	0	0	3	9	4	3	9	2	5	2
55	6	1	POP	1	0	0	0	0	0	0	1	00:30:00	1	0	0	0	0	0	7	2	9	7	3	7	6	9
55	7	1	Klassik	1	1	0	0	0	0	1	1	01:00:00	1	1	0	0	0	0	10	7	10	8	4	8	9	9
55	8	1	klassik	0	1	0	0	0	0	0	1	00:10:00	1	0	0	0	0	0	5	2	8	4	2	6	6	7
55	9	1	klassik	1	1	0	0	0	0	0	1	00:30:00	1	0	0	0	0	0	7	2	10	3	1	7	7	9
55	10	1	Klassik	1	0	0	0	0	0	0	1	00:30:00	1	0	0	0	0	0	7	2	10	7	4	9	7	7
56	1	1	Philipp Poisel	1	0	0	0	0	0	0	1	06:30:00	1	0	0	0	0	0	6	2	10	5	1	9	10	8
56	2	1	Philipp Poisel	1	1	0	0	0	0	0	1	03:00:00	1	0	0	0	0	0	1	1	8	1	1	8	10	9
56	3	1	Ben Howard	0	0	1	0	0	0	0	1	00:30:00	1	0	0	0	0	0	1	1	10	4	1	8	7	10
56	4	1	Pop	1	0	1	1	0	0	0	1	03:00:00	1	0	1	0	0	0	8	6	9	10	8	10	7	6
56	5	1	Indie	1	0	1	0	0	0	0	1	03:50:00	1	0	0	0	0	0	9	3	10	9	1	10	8	6
56	6	1	Crystal Fighters	1	0	0	0	0	0	0	1	02:00:00	0	0	1	0	0	0	3	10	10	5	10	10	7	6
56	7	1	Birdy	1	0	0	0	0	0	0	1	07:00:00	0	0	1	0	0	0	4	9	9	6	7	7	7	4
56	8	1	Birdy	1	0	1	0	0	0	0	1	05:45:00	1	0	1	0	0	0	2	1	8	6	5	10	7	7
56	9	1	Tegan and Sara	1	0	0	0	0	0	1	1	01:45:00	0	0	1	0	0	0	3	9	10	6	10	9	6	3
56	9	2	Charts	1	0	0	0	0	0	0	0	00:40:00	1	0	0	0	0	0	1	3	8	7	1	10	5	3
56	10	1	Charts	1	0	0	0	0	0	0	0	01:15:00	0	0	1	0	0	0	2	1	4	4	6	5	8	5
57	1	1	my brightest diamond	0	0	1	1	0	0	0	1	02:00:00	1	0	0	0	0	0	3	1	6	3	1	10	10	5
57	5	1	My brightest Diamond, The Black Keys, Mumford and sons	0	0	1	0	0	0	0	1	01:00:00	0	0	0	0	1	0	1	1	6	1	1	9	10	2
57	6	1	flying lotus	0	0	1	0	0	0	0	1	02:00:00	0	0	0	0	0	1	1	1	1	1	1	1	5	2
57	8	1	Rock ´n´ Roll	1	0	0	0	0	0	0	0	00:45:00	0	1	0	0	0	0	1	3	1	1	3	1	7	3
57	9	1	rock	1	0	0	0	0	0	0	0	00:30:00	0	1	0	0	0	0	1	2	1	1	2	1	6	2
57	10	1	hip hop	0	0	1	0	0	0	0	0	00:30:00	0	1	0	0	0	0	1	1	1	1	1	1	2	2
58	1	1	aktuelles aus den Charts	0	0	1	0	0	0	0	1	00:30:00	1	0	0	0	0	0	1	1	10	1	1	7	10	8
58	2	1	gemischtes, 80er/90er/ aktuelles	1	0	0	0	0	0	0	0	01:00:00	1	0	0	0	0	0	1	1	7	1	1	7	6	7
58	3	1	80er, 90er, aktuelles aus den Charts	1	0	0	0	0	0	0	0	00:30:00	1	0	0	0	0	0	1	1	7	1	1	6	7	7
58	3	2	Linkin Park	1	0	0	0	0	0	0	1	01:00:00	1	0	0	0	0	0	1	1	8	1	1	8	10	9
58	4	1	Jennifer Rostock	0	0	1	0	0	0	0	1	01:20:00	0	0	0	0	1	0	1	1	7	1	1	7	10	10
58	4	2	80er, 90er, aktuelles	1	0	0	0	0	0	0	1	00:30:00	1	0	0	0	0	0	1	1	6	1	1	6	7	7
58	5	1	One Republic	1	0	0	0	0	0	0	1	01:00:00	1	0	0	0	0	0	1	1	5	1	1	7	10	10
58	5	2	Jupiter Jones	0	0	1	0	0	0	0	1	01:00:00	0	1	0	0	0	0	1	1	5	1	1	5	10	10
58	6	1	80er,90er, aktuelles	1	0	0	0	0	0	0	0	00:30:00	0	1	0	0	0	0	1	1	4	1	1	4	6	6
58	6	2	Jupiter Jones	0	0	1	0	0	0	0	1	01:00:00	0	0	1	0	0	0	1	4	3	1	5	3	10	10
58	7	1	80er, 90er, aktuelles	1	0	0	0	0	0	0	1	00:45:00	0	1	0	0	0	0	1	1	3	1	1	3	7	7
58	7	2	Jupiter Jones	0	0	1	0	0	0	0	1	00:45:00	0	1	1	0	0	0	1	3	3	1	3	3	10	10
58	8	1	80er, 90er, aktuelles	1	0	0	0	0	0	0	0	00:30:00	1	0	0	0	0	0	1	1	4	1	1	5	7	7
58	8	2	80er, 90er, aktuelles	1	0	0	0	0	0	0	0	01:00:00	1	0	0	0	0	0	1	1	5	1	1	5	7	7
58	9	1	One Republic	1	0	0	0	0	0	0	1	00:45:00	1	0	0	0	0	0	4	1	6	4	1	5	10	10
58	10	1	80er, 90er, aktuelles	1	0	0	0	0	0	0	0	00:30:00	0	1	0	0	0	0	1	4	2	1	4	2	7	7
58	10	2	Ed Sheeran, Rihanna, Jennifer Rostock	0	0	1	0	0	0	0	1	00:30:00	0	1	0	0	0	0	1	4	3	1	5	2	10	8
58	10	3	Jupiter Jones	0	0	1	0	0	0	0	1	00:30:00	0	1	0	0	0	0	1	1	1	1	1	1	10	10
59	1	1	beethoven 9 Symphonie	1	0	0	0	0	0	0	1	00:40:00	1	0	0	0	0	0	1	1	4	1	1	3	8	3
59	2	1	Beethoven 9 Symphonie	0	0	1	0	0	0	0	1	00:30:00	1	0	0	0	0	0	7	1	6	4	1	5	8	3
59	3	1	Rossini, Donizetti	1	0	1	0	1	0	0	1	01:00:00	1	0	0	0	0	0	1	1	5	1	1	7	10	10
59	3	2	Mozart Die Einführung aus dem Serail	0	0	0	0	0	0	0	1	02:15:00	0	0	1	0	0	0	1	5	1	7	5	5	7	6
59	4	1	Donizetti	0	0	1	1	0	0	0	1	00:50:00	1	0	0	0	0	0	1	1	1	1	1	5	10	8
59	6	1	ballet musik	0	0	0	0	1	0	0	1	01:30:00	0	0	0	0	0	1	7	4	3	5	5	4	7	3
59	7	1	popper cello etuden	1	0	0	0	0	0	0	1	00:20:00	1	0	0	0	0	0	3	1	1	3	1	4	7	1
59	8	1	Balletmusik	0	0	0	0	1	0	0	1	01:00:00	1	0	0	0	0	0	4	2	4	3	2	5	7	6
59	10	1	beethoven	0	0	1	0	0	0	0	1	00:30:00	0	0	0	0	1	0	4	3	7	4	1	6	8	6
60	1	1	Klassik	1	0	0	0	0	0	0	0	02:00:00	0	0	0	1	0	0	8	8	8	3	3	3	8	6
60	1	2	Klassik	1	0	0	0	0	0	0	0	02:00:00	1	0	0	0	0	0	5	5	4	2	3	3	8	5
60	2	1	Klassik	1	0	0	0	0	0	0	0	03:00:00	0	0	0	1	0	0	5	4	3	4	4	4	8	7
60	2	2	Klassiker der Popmusik etwa 1975	1	0	0	0	0	0	0	1	01:00:00	1	0	0	0	0	0	9	9	8	8	7	9	9	9
60	2	3	Weltmusik	1	0	0	0	0	0	0	0	02:00:00	0	0	0	1	0	0	3	3	3	3	3	3	5	3
60	3	1	von Klassik bis Rock und Chanson Alles	1	0	0	0	0	0	0	0	02:00:00	0	0	0	1	0	0	3	3	3	3	3	5	7	5
60	3	2	Emerson, Lake and Palmer	1	0	0	0	0	0	0	1	01:00:00	1	0	0	0	0	0	9	9	9	8	8	10	10	5
60	3	3	Klassik	1	0	0	0	0	0	0	0	02:00:00	0	0	0	1	0	0	6	3	3	3	3	3	3	4
60	4	1	Mon amant de Saint-Jean; Aus: Le dernier métro (Film)	1	0	0	0	0	0	0	0	02:00:00	0	0	0	1	0	0	4	4	4	6	5	5	8	5
60	5	1	We can only listen-Interpret Moody, Ruth; Peters, Matt	1	0	0	0	0	0	0	0	02:00:00	0	0	0	1	0	0	4	4	6	3	4	4	3	5
60	5	2	Gitarrenkomzert	1	0	0	0	0	0	0	1	01:00:00	0	0	0	0	0	0	5	7	6	6	8	8	8	7
60	6	1	Moonshine Interpret Melua, Katie	1	0	0	0	0	0	0	0	01:00:00	0	0	0	1	0	0	4	4	5	4	4	4	7	4
60	7	1	I've got the world on a string; Aus: Cotton club / Rod Stewart	1	0	0	0	0	0	0	0	01:30:00	0	0	0	1	0	0	4	4	4	4	4	5	8	3
60	7	2	Musik aus dem Olsenbandefilm	1	0	0	0	0	0	0	1	01:00:00	0	0	0	1	0	0	9	9	9	8	8	8	7	7
60	8	1	Ungarischer Tanz Nr. 5 g-Moll	1	0	0	0	0	0	0	0	02:00:00	1	0	0	0	0	0	3	3	3	4	4	4	8	4
60	8	2	Schlager	0	0	1	0	0	0	0	0	01:00:00	0	0	0	1	0	0	3	2	2	2	2	2	3	3
60	9	1	Musik des Musical Linie 1	1	0	0	0	0	0	0	1	01:00:00	1	0	0	0	0	0	8	8	9	7	8	7	8	6
60	10	1	Linie 1 Musiktheater	0	0	0	0	0	0	0	1	03:00:00	0	0	1	0	0	0	9	9	9	8	8	8	8	8
61	1	1	Indie	1	1	0	0	0	0	0	1	02:00:00	1	0	0	0	0	0	2	1	5	4	2	3	7	4
61	2	1	British Pop, Radio	1	0	1	0	0	0	0	1	00:30:00	1	1	0	0	0	0	6	2	5	2	2	6	8	3
61	3	1	Indie (Happy-Playlist)	0	0	0	0	0	0	1	0	00:15:00	0	1	0	0	0	0	2	7	2	3	8	4	4	2
61	4	1	Radio "Charts"	0	1	0	0	0	0	0	0	05:00:00	0	1	0	0	0	0	2	3	6	2	3	8	3	5
61	6	1	Charts	1	0	0	0	0	0	0	0	00:30:00	1	0	0	0	0	0	2	3	5	2	4	6	3	3
61	8	1	MIA	0	1	0	0	0	0	0	1	02:00:00	1	0	0	0	0	0	4	1	6	6	2	8	9	8
62	1	1	Ravel Ma mère l'oye	1	0	0	0	0	0	0	1	00:30:00	1	0	0	0	0	0	7	1	9	6	1	6	10	4
62	1	2	Hamilton de Holanda und Yamandu Costa	0	0	0	0	1	0	0	1	01:00:00	0	0	0	0	1	0	7	1	8	7	1	8	9	10
62	2	1	Yamandu Costa und Hamilton de Holanda	0	0	1	0	0	0	0	1	00:45:00	1	0	0	0	0	0	2	1	6	2	1	5	8	8
62	3	1	Yamandu Costa und Hamilton de Holanda	0	0	1	0	0	0	0	1	00:30:00	1	0	0	0	0	0	6	1	8	6	1	8	7	8
62	3	2	Jazz	0	1	0	0	0	0	0	1	01:00:00	1	0	0	0	0	0	2	1	9	2	1	8	9	9
62	4	1	Wilson Moreira	0	0	0	0	1	0	0	1	01:00:00	0	0	0	0	1	0	7	1	8	7	1	8	8	5
62	4	2	Roberto Ribeiro	0	0	0	0	1	0	0	1	01:00:00	0	0	0	0	1	0	7	1	8	7	1	8	7	5
62	5	1	Jazz Sampler	0	1	0	0	0	0	0	1	01:30:00	1	0	0	0	0	0	7	1	8	7	1	8	9	7
62	5	2	Ray Charles	0	0	1	0	0	0	0	1	01:00:00	1	0	0	0	0	0	5	1	7	5	1	7	6	3
62	6	1	Ravel	1	0	0	0	0	0	0	1	01:00:00	1	0	0	0	0	0	7	1	9	6	1	8	8	8
62	6	2	Miles Davis	0	0	1	0	0	0	0	1	01:00:00	1	0	0	0	0	0	6	1	7	7	1	5	10	9
62	7	1	Schostakowitsch, Rachmaninov	0	1	0	0	0	0	0	1	01:30:00	1	0	0	0	0	0	5	1	8	5	1	8	6	4
62	8	1	Branford Marsalis	0	0	1	0	0	0	0	1	01:00:00	1	0	0	0	0	0	5	1	7	5	1	7	7	1
62	8	2	Liszt	0	0	0	0	1	0	0	1	01:30:00	1	0	0	0	0	0	7	1	8	7	1	8	7	1
62	9	1	Liszt	0	0	1	0	0	0	0	1	00:50:00	1	0	0	0	0	0	6	1	6	6	1	6	7	5
62	9	2	Liszt, Brahms, Kodaly	1	0	0	0	0	0	0	1	01:30:00	0	0	0	1	0	0	7	5	8	7	5	7	8	3
62	10	1	Bruch	0	1	0	0	0	0	0	1	01:30:00	0	0	0	0	0	1	1	4	7	1	5	7	7	7
63	1	1	Electro Swing(Parvo Stelar); Beethoven: 1. Sinfonie,	1	1	0	0	0	1	0	1	02:00:00	1	0	0	0	0	0	9	2	9	8	2	7	10	6
63	2	1	Electro Swing, Klassik,	1	0	1	0	0	0	0	1	01:30:00	1	0	0	0	0	0	9	3	7	6	1	7	10	7
63	3	1	Electro Swing, Funk-Jazz, Klassik	1	1	0	0	0	0	0	1	02:30:00	1	1	1	0	0	0	3	2	5	6	4	7	8	9
63	4	1	Charts, Parvo Stelar, Maceo Parker	1	1	0	1	0	0	0	0	02:00:00	1	1	1	0	0	1	9	8	9	8	7	9	9	9
63	5	1	Electro Swing	1	1	0	0	0	0	0	1	03:00:00	0	0	0	0	1	0	9	1	10	9	1	10	10	8
64	1	1	Nelson Messe-Haydn	1	0	0	0	0	0	0	1	02:00:00	1	1	0	0	0	0	9	6	9	10	6	5	10	10
64	1	2	Im Autoradio-vorwiegend Klassikradio, das ist vorwiegend instrumental Musik	1	0	1	0	0	0	0	1	03:00:00	1	1	0	0	0	0	3	2	3	6	2	3	10	10
64	1	3	Vorspiele, Nachspiele für den Gottesdienst	1	0	0	0	0	0	0	1	00:30:00	0	1	0	0	0	0	5	3	5	3	2	3	10	7
64	2	1	J:S:Bach-Kantate und Motette	1	1	0	0	0	0	0	1	01:00:00	1	1	0	0	0	0	8	3	7	6	3	5	10	6
64	2	2	Chormusik klassisch	0	0	1	0	0	0	0	1	01:00:00	0	1	0	0	0	0	5	5	5	5	6	4	7	6
64	3	1	Kinderlieder	1	0	0	0	0	0	0	1	00:30:00	0	0	0	1	0	0	10	10	8	10	10	8	10	7
64	3	2	Klaviermusik - Vorund Nachspiele für den Gottesdienst	1	0	0	0	0	0	0	1	00:30:00	0	1	0	0	0	0	5	3	3	4	2	2	10	8
64	4	1	Gottesdienst	0	0	0	1	0	0	0	0	01:00:00	0	0	1	0	1	0	10	9	5	8	8	8	10	8
64	5	1	Trauermusik	0	0	1	0	0	0	0	0	02:00:00	0	0	0	1	1	0	9	9	10	10	10	9	10	10
64	6	1	Hochzeitsmusik,Gottesdienst und Unterhaltung zum Tanz	0	0	0	1	0	0	0	0	12:00:00	0	1	1	1	1	0	9	10	10	5	5	4	5	4
64	7	1	Opera von W.Gluck	0	0	0	1	0	0	0	0	03:00:00	0	1	1	1	1	0	5	10	8	10	5	9	10	8
64	8	1	Haydn Nelson Messe,	0	0	0	1	0	0	0	1	02:00:00	0	1	1	1	1	0	6	3	3	8	5	3	10	8
64	9	1	Pachelbel	1	0	0	1	0	0	0	1	01:00:00	1	0	0	0	0	0	4	2	7	5	2	7	10	8
64	10	1	Choralvorspiele von Walter,Fiebig,Bach,Hillscher und andere	1	0	0	0	0	0	0	1	01:30:00	0	1	0	0	0	0	8	4	7	4	2	3	8	8
65	1	1	ALT-J, Radio PSR	1	0	0	0	0	0	0	1	04:00:00	0	1	0	0	0	0	1	1	10	1	1	10	10	10
65	2	1	Nine Inch Nails	1	0	0	0	0	0	0	1	04:00:00	1	0	0	0	0	0	1	1	10	1	1	8	10	7
65	2	2	Radio	1	0	0	0	0	0	0	1	02:00:00	0	1	0	0	0	0	1	4	4	1	5	5	4	4
65	3	1	Radio	1	0	0	0	0	0	0	1	00:20:00	1	0	0	0	0	0	1	1	5	1	1	4	6	5
65	4	1	Hiphop	0	0	1	0	0	0	0	1	00:20:00	1	0	0	0	0	0	10	1	1	4	1	1	1	10
65	5	1	Gemischtes aus meinem Iphone	1	0	1	0	0	0	0	1	08:00:00	1	0	0	0	0	0	6	1	10	6	3	8	10	4
65	6	1	Alt-J	1	0	0	0	0	0	0	1	04:00:00	1	0	0	0	0	0	1	1	3	1	1	3	10	10
65	8	1	Radio PSR, also Gemischtes	1	0	0	0	0	0	0	0	10:00:00	1	0	0	0	0	0	1	1	10	1	1	10	8	8
65	9	1	Radio psr	1	0	0	0	0	0	0	0	05:00:00	1	0	0	0	0	0	1	1	5	1	1	4	8	7
65	10	1	Radio psr	1	0	0	0	0	0	0	0	06:00:00	1	0	0	0	0	0	1	1	4	1	1	3	8	10
67	1	1	Klassik	1	0	1	0	0	0	0	0	01:15:00	1	0	0	0	0	0	8	1	6	7	1	5	9	8
67	2	1	Morgenprogramm Radio Figero	1	0	0	0	0	0	0	1	00:30:00	1	0	0	0	0	0	8	1	7	9	1	7	8	8
67	2	2	2. Sinfonie Brahms	0	0	1	0	0	0	0	1	01:00:00	1	0	0	0	0	0	10	1	8	7	1	8	9	9
67	2	3	Chormusik	0	0	0	1	0	0	0	0	02:00:00	0	0	1	0	1	0	9	10	7	9	9	8	9	10
67	3	1	Morgenprogramm Radio Figaro	1	0	0	0	0	0	0	1	00:45:00	1	0	0	0	0	0	5	1	6	7	1	5	8	8
67	3	2	John Rutter	0	0	1	0	0	0	0	1	02:30:00	1	0	0	1	0	0	8	7	6	7	7	6	10	8
67	4	1	Irish Fok,Pop, Klassik	1	0	1	0	0	0	0	1	01:30:00	1	0	0	0	0	0	9	1	8	8	1	8	8	8
67	5	1	pop - verschiedene Richtungen	0	0	1	0	0	0	0	1	00:25:00	1	0	0	0	0	0	3	1	4	4	1	4	5	3
67	6	1	Klassik und Pop	1	0	0	0	0	0	0	1	02:15:00	0	1	0	0	0	0	7	4	6	7	6	7	9	8
67	6	2	Jazz und Pop	0	0	1	0	0	0	0	0	01:20:00	0	1	0	1	0	0	4	9	5	6	8	6	7	6
67	7	1	pop	0	0	1	0	0	0	0	1	03:30:00	0	0	0	1	0	0	4	7	6	6	6	5	5	6
68	1	1	Ohrbooten (Reggae,Hip-Hop)	0	0	1	0	0	0	0	1	02:00:00	1	0	0	0	0	0	9	3	10	9	3	10	10	8
68	2	1	reggae	0	0	0	0	1	0	0	1	00:45:00	1	0	0	0	0	0	8	1	10	9	1	9	10	9
68	3	1	Jazz	0	0	0	1	0	0	0	1	03:00:00	0	0	1	0	0	0	7	10	6	8	10	8	10	8
68	4	1	Volksmusik-Rap (Kellerkommando)	0	0	0	0	1	0	0	1	00:45:00	1	0	0	0	0	0	10	1	9	9	1	10	8	8
68	5	1	Klassik, Opera, Barbier von Sevilla	0	0	0	0	0	1	0	1	02:30:00	0	0	1	1	0	0	2	8	7	3	9	7	8	1
68	6	1	Ohrbooten	1	0	0	0	0	0	0	1	01:00:00	0	1	0	0	0	0	5	7	8	7	8	9	9	9
68	7	1	Ohrboten	0	0	1	0	0	0	0	1	02:00:00	1	0	0	0	0	0	8	1	6	8	1	9	8	9
68	8	1	Amon Amarth (Heavy Metal)	1	0	0	0	0	0	0	1	00:30:00	1	0	0	0	0	0	5	1	10	7	1	8	7	7
68	9	1	Death-Metal	1	0	0	0	0	0	0	1	01:00:00	1	0	0	0	0	0	7	1	7	5	1	8	7	6
69	1	1	Orgelmusik	1	0	0	0	0	0	0	1	01:00:00	1	0	0	0	0	0	10	1	3	10	3	4	10	10
69	2	1	Orgelmusik	1	0	0	0	0	0	0	1	01:00:00	1	0	0	0	0	0	10	8	8	10	8	8	10	10
69	3	1	Pop	0	0	1	0	0	0	0	0	00:30:00	0	0	0	0	0	1	1	1	1	1	1	1	1	1
69	4	1	Konzert (Kammerchöre Deutscher Kathedralen)	0	0	0	0	0	0	0	0	02:00:00	0	1	0	0	0	0	5	5	5	5	5	5	10	9
69	5	1	Bach Kantaten	0	0	1	0	0	0	0	1	01:00:00	1	0	0	0	0	0	10	1	1	10	1	1	10	8
70	1	1	Jon Bonjovi	1	0	0	0	0	0	0	0	00:45:00	1	0	0	0	0	0	3	1	8	2	1	7	8	7
70	2	1	Bryan Adams	1	0	0	0	0	0	0	0		1	0	0	0	0	0	2	1	8	3	1	7	8	7
70	2	2	Milow, Sunrise Avenue	0	0	1	0	0	0	0	1		1	0	0	0	0	0	4	1	2	7	1	6	9	8
70	3	1	Forever Now	1	0	0	0	0	0	0	0	01:00:00	1	0	0	0	0	0	8	1	7	8	1	8	9	9
70	4	1	Techno, Black	0	0	0	0	0	1	0	0	03:00:00	0	0	1	0	1	0	9	8	8	8	9	7	7	8
70	5	1	Seeed	1	0	0	0	0	0	0	1	01:00:00	1	0	0	0	0	0	7	2	9	7	2	8	9	9
70	6	1	Seeed, Rihanna	1	0	0	0	0	0	0	1	01:00:00	1	0	0	0	0	0	9	2	7	8	1	9	9	9
70	7	1	Rock-Pop : Revolverheld, Lenka	1	0	0	0	0	0	0	1	00:45:00	1	0	0	0	0	0	7	2	9	7	2	8	10	9
70	8	1	Pop, Revolverheld, Ne-Yo	1	0	0	0	0	0	0	1	00:45:00	1	0	0	0	0	0	9	1	8	8	1	8	9	9
70	9	1	Rosenstolz	0	0	0	0	0	0	1	1	01:00:00	0	0	0	1	0	0	2	6	6	3	6	7	9	7
71	1	1	Mahler, 2. Sinfonie, Urlicht	1	0	0	0	0	0	0	0	00:30:00	1	0	0	0	0	0	2	1	1	4	1	3	5	1
71	1	2	Passacaille	0	1	0	0	0	0	0	0	00:15:00	0	0	0	0	0	1	3	1	1	5	3	1	10	10
71	1	3	Jazz	1	0	0	0	0	0	0	0	00:20:00	1	0	0	0	0	0	2	1	10	2	1	10	10	8
71	2	1	Filmmusik	1	0	0	0	0	0	0	0	01:30:00	0	1	0	0	0	0	1	2	3	2	4	5	4	3
71	3	1	Alte + Neue Musik für Blockflöte	0	0	0	1	0	0	0	0	01:00:00	0	0	1	0	1	1	4	10	3	3	10	4	10	10
71	4	1	Klassik (Mozart u.a.)	1	0	0	0	0	0	0	0	00:45:00	1	0	0	0	0	0	3	1	10	3	1	10	9	9
71	5	1	Schostakowitsch: Lady Macbeth von Mzensk	0	0	0	1	0	0	0	1	03:00:00	0	0	1	1	0	0	1	4	1	3	8	6	9	1
71	6	1	spätromantische Opera	1	0	0	0	0	0	0	0	02:00:00	1	0	0	0	0	0	1	1	10	2	1	8	6	6
71	7	1	geistliche Musik	0	0	0	1	0	0	0	0	00:15:00	0	0	1	1	1	0	8	8	2	8	8	7	8	10
71	7	2	Rock und Klassik bunt gemischt	1	0	0	0	0	0	0	0	01:30:00	0	1	0	0	0	0	2	4	7	2	4	6	6	7
71	8	1	Alte Musik	1	0	0	0	0	0	0	1	00:30:00	1	0	0	0	0	0	1	1	1	2	1	2	10	8
71	9	1	Improvisierte Musik (Anthony Braxton)	0	1	0	0	0	0	0	0	00:10:00	0	0	0	0	0	1	8	1	1	3	3	3	4	1
71	10	1	Schütz: Lobe den Herren,meine Seele	1	0	0	0	0	0	0	1	00:10:00	1	0	0	0	0	0	1	1	1	2	1	2	10	1
72	1	1	Radio Energy Sachsen	1	0	0	0	0	0	0	0	02:00:00	1	1	0	0	0	0	5	2	7	7	3	8	8	9
72	2	1	Radio Energy Sachsen	1	0	1	0	0	0	0	0	01:00:00	0	1	0	0	0	0	6	5	8	5	6	8	7	8
72	3	1	Radio Energy Sachsen	1	0	1	0	0	0	0	0	01:00:00	0	1	0	0	0	0	6	6	6	6	6	7	8	9
72	4	1	Radio Energy Sachsen	1	0	1	0	0	0	0	0	02:00:00	1	0	0	0	0	0	5	5	2	6	5	3	8	9
72	5	1	Radio Energy Sachsen	1	0	1	0	0	0	0	0	01:30:00	1	1	0	0	0	0	8	5	6	8	5	5	9	9
72	6	1	Radio Energy Sachsen, Ellie Goulding	1	0	1	0	0	0	0	1	02:30:00	1	1	0	0	0	0	9	6	8	9	5	7	10	10
72	7	1	Radio Energy Sachsen	1	0	1	0	0	0	0	0	02:00:00	1	1	0	0	0	0	8	6	8	9	6	7	9	9
72	8	1	Radio Energy Sachsen, Ellie Goulding	1	0	1	0	0	0	0	1	02:00:00	1	1	0	0	0	0	8	2	7	8	3	7	10	10
72	9	1	Ellie Goulding	1	0	0	0	0	0	0	1	01:00:00	0	1	0	0	0	0	9	3	9	9	3	8	10	10
72	10	1	Radio Energy Sachsen	1	0	1	0	0	0	0	0	01:00:00	1	1	0	0	0	0	6	6	8	5	5	8	8	9
73	1	1	Klassische Musik	1	1	0	0	0	0	0	0	03:00:00	1	0	0	1	0	0	1	1	1	1	1	1	9	1
73	2	1	Klassische Musik	1	0	0	0	0	0	0	0	00:30:00	0	0	0	1	0	0	1	1	1	1	1	1	9	1
73	2	2	Klassische Musik	1	0	0	0	0	0	0	0	01:30:00	1	0	0	0	0	0	1	1	1	1	1	1	10	1
73	3	1	Klassische Musik	1	0	0	0	0	0	0	0	00:30:00	0	0	0	1	0	0	1	1	1	1	1	1	1	1
73	3	2	Klassische Musik	1	0	0	0	0	0	0	0	02:00:00	1	0	0	0	0	0	1	1	1	1	1	1	1	1
73	4	1	Klassische Musik	1	0	0	0	0	0	0	0	01:00:00	1	0	0	0	0	0	1	1	1	1	1	1	1	1
73	5	1	Klassische Musik	1	1	0	0	0	0	0	1	02:00:00	1	0	0	1	0	0	1	1	1	1	1	1	1	1
73	5	2	Klassische Musik	1	0	0	0	0	0	0	0	01:30:00	1	0	0	0	0	0	1	1	1	1	1	1	1	1
73	6	1	Klassische Musik	1	0	0	0	0	0	0	0	06:00:00	1	0	0	1	0	0	1	1	1	1	1	1	1	1
73	6	2	Proben zu Mahlersynfonien mit Leonard Bernstein und Aufnahmesitzung von der "Westside Sto	1	0	0	0	0	0	0	1	01:30:00	1	0	0	1	0	0	1	1	1	1	1	1	9	1
73	7	1	Bach-Kantate	1	0	0	0	0	0	0	1	00:30:00	1	0	0	0	0	0	6	1	1	7	1	5	10	3
73	7	2	Klassische Musik	1	0	0	0	0	0	0	0	08:00:00	1	0	0	1	0	0	1	1	1	1	1	1	1	1
73	8	1	Liedaufnahmen mit Dietrich Fischer-Dieskau	1	0	0	0	0	0	0	1	02:00:00	1	1	0	1	0	0	1	1	1	1	1	1	9	1
73	8	2	Klassische Musik	0	1	0	0	0	0	0	0	01:00:00	1	0	0	0	0	0	1	1	1	1	1	1	8	1
73	9	1	Liedaufnahmen mit Dietrich Fischer-Dieskau	1	0	0	0	0	0	0	1	01:00:00	0	0	0	1	0	0	1	1	1	1	1	1	9	1
73	9	2	Klassische Musik	1	0	0	0	0	0	0	0	01:00:00	1	0	0	0	0	0	1	1	1	1	1	1	9	1
73	10	1	Liedaufnahmen mit Dietrich Fischer-Dieskau	1	0	0	0	0	0	0	1	01:00:00	0	0	0	1	0	0	1	1	1	1	1	1	9	1
74	1	1	Pop-Musik	1	1	1	0	0	0	0	1	03:00:00	0	0	1	0	0	0	9	3	7	9	6	7	10	10
74	2	1	Popmusik (MP3-Player) und Radio (80iger, 90iger)	1	1	1	0	0	0	0	1	03:00:00	1	0	0	0	0	0	8	2	3	9	3	3	9	9
74	3	1	Radio (aktuelle Musik)	0	0	1	0	0	0	0	0	00:15:00	1	0	0	0	0	0	1	1	1	3	1	5	10	9
74	4	1	Pop-Musik von 80iger Jahre-Musik bis aktueller Musik	0	1	1	0	0	0	0	1	05:30:00	1	0	0	0	0	0	10	4	10	8	5	8	9	10
74	5	1	Popmusik	1	0	1	0	0	0	0	1	01:00:00	1	0	0	0	0	0	1	1	5	8	6	7	8	10
74	6	1	Pop-Musik	1	0	0	0	0	0	0	1	04:00:00	1	0	0	0	0	0	6	1	8	7	3	7	10	10
74	7	1	Popmusik	1	0	0	0	0	0	0	1	04:00:00	1	0	0	0	0	0	7	3	6	5	2	6	7	7
74	8	1	Popmusik (MP3-Player auf dem Handy)	0	1	0	0	0	0	0	1	03:00:00	1	0	0	0	0	0	1	1	7	6	3	8	9	10
74	9	1	Popmusik	0	1	0	0	0	0	0	1	06:00:00	1	0	0	0	0	0	3	1	5	6	5	7	8	10
74	10	1	Popmusik	0	1	0	0	0	0	0	1	06:00:00	1	0	0	0	0	0	7	1	5	7	1	6	9	10
75	1	1	Klassik (Joseph Haydn)	1	0	0	0	0	0	0	1	00:10:00	1	0	0	0	0	0	9	1	6	7	1	7	8	9
75	3	1	Barock, Klassik	0	0	1	0	0	0	0	0	00:20:00	1	0	0	0	0	0	1	1	2	1	1	3	7	10
75	5	1	Barockmusik	0	0	1	0	0	0	0	0	00:10:00	1	0	0	0	0	0	1	1	2	1	1	3	8	7
75	9	1	Choralsätze	0	0	0	0	0	0	0	1	01:00:00	0	0	0	0	0	0	1	5	4	1	5	5	3	4
76	1	1	AC/DC	0	0	1	0	0	0	0	1	01:00:00	0	1	0	1	0	0	3	7	3	2	8	2	9	3
76	1	2	Dire Straits, Brothers in Arms	0	0	1	0	0	0	0	1	00:30:00	0	0	0	1	0	0	2	7	1	1	7	2	3	2
76	2	1	Jazz	0	0	1	0	0	0	0	1	00:20:00	1	0	0	0	0	0	2	2	2	2	2	2	9	5
76	2	2	Jazz	0	1	0	0	0	0	0	1	00:20:00	0	0	0	0	0	0	9	9	4	9	9	2	9	10
76	2	3	Allen/Lande - Master of Sorrow	0	0	1	0	0	0	0	1	00:15:00	1	0	0	0	0	0	8	1	6	9	1	6	9	7
76	2	4	Jim Snidero - Jazz Concep	0	0	0	0	0	0	0	1	00:40:00	1	0	0	0	0	0	10	1	2	9	1	1	10	10
76	2	5	Rock	0	0	1	0	0	0	0	1	00:19:00	0	0	0	1	0	0	2	6	2	7	2	3	8	2
76	3	1	Steve Vai - Weeping China Doll	0	0	1	0	0	0	0	1	00:40:00	1	0	0	0	0	0	2	1	4	4	1	4	10	1
76	3	2	Vivaldi - Konzerte für Violine	1	0	0	0	0	0	0	1	01:00:00	0	0	0	1	0	0	5	3	8	5	4	8	8	4
76	4	1	Steve Vai - the Story of Light	0	0	1	0	0	0	0	1	00:35:00	1	0	0	0	0	0	5	8	3	8	10	5	10	1
76	4	2	Telemann - Tafelmusik 2.Partie	1	0	0	0	0	0	0	1	01:00:00	0	1	0	0	0	0	7	8	5	7	6	5	7	1
76	5	1	Symphony X - V The New Mythologic Suite	0	0	1	0	0	0	0	1	00:20:00	1	0	0	0	0	0	6	1	6	6	1	5	9	6
76	5	2	Jim Snidero - Hot And Humid	0	1	0	0	0	0	0	1	00:30:00	0	0	0	0	0	0	8	8	1	8	8	2	8	10
76	5	3	Steve Vai - Whispering A Prayer	1	0	0	0	0	0	0	1	01:00:00	1	0	0	0	0	0	10	1	8	10	1	8	10	9
76	6	1	Joe Satriani - Not From This Earth	0	0	1	0	0	0	0	1	00:45:00	1	0	0	0	0	0	5	1	2	5	1	3	9	8
76	6	2	Nightwish	0	0	1	0	0	0	0	0	00:45:00	0	0	0	1	0	0	1	10	2	3	10	6	4	1
76	6	3	Bosch Jazz Orchestra - First Impression	1	0	0	0	0	0	0	1	02:00:00	1	0	0	0	0	0	8	1	7	5	1	8	8	3
76	7	1	Frank Eberle Quintett	1	0	0	0	0	0	0	1	02:30:00	1	0	0	0	0	0	7	2	7	8	2	7	9	4
76	7	2	Marillion	1	0	0	0	0	0	0	1	03:00:00	0	1	0	0	0	0	7	6	8	7	9	7	10	8
76	8	1	Symphony X - Iconoclast	0	0	1	0	0	0	0	1	00:40:00	1	0	0	0	0	0	6	1	3	6	1	5	8	5
76	8	2	Carlo Domeniconi - Koyunbaba Suite	0	0	1	0	0	0	0	1	01:00:00	0	0	0	1	0	0	7	5	7	6	3	6	10	6
76	9	1	Dire Straits	0	0	1	0	0	0	0	1	00:40:00	1	0	0	0	0	0	6	1	7	6	1	7	10	9
76	9	2	Symphony X - Iconoclast	0	0	1	0	0	0	0	1	00:15:00	1	0	0	0	0	0	6	1	6	6	1	6	9	7
76	9	3	Die Bigband Ludwigsburg	1	0	1	0	0	0	0	1	01:00:00	0	0	0	1	0	0	9	5	7	7	5	8	10	8
76	10	1	Nightwish	0	0	1	0	0	0	0	0	00:40:00	0	0	0	1	0	0	4	8	1	3	9	3	4	1
76	10	2	Eric Johnson - Upclose	0	0	1	0	0	0	0	1	00:40:00	1	0	0	0	0	0	8	1	7	7	1	7	10	7
76	10	3	Joe Lovano - Landmarks und andere Jazz-CDs	1	0	0	0	0	0	0	1	04:00:00	1	0	0	0	0	0	10	1	9	9	1	9	10	8
77	1	1	Muse	1	0	0	0	0	0	0	1	00:30:00	1	0	0	0	0	0	8	3	3	6	2	6	8	7
77	2	1	indi-pop, rock, indierock	0	0	1	1	0	0	0	1	00:30:00	0	0	0	0	1	0	9	1	8	9	1	10	9	5
77	4	1	muse und seeed	1	0	0	0	0	0	0	1	00:20:00	1	0	0	0	0	0	4	1	8	7	1	5	9	8
77	4	2	Kasabian	0	0	1	0	0	0	0	1	00:30:00	0	0	0	0	1	0	9	1	6	9	1	4	9	3
77	4	3	Kasabian	0	0	1	0	0	0	0	1	00:45:00	0	0	0	0	1	0	8	1	6	4	1	4	8	3
77	5	1	Pop	1	0	0	0	0	0	0	0	00:30:00	1	0	0	0	0	0	1	1	9	1	1	5	3	3
77	6	1	Rock und Indie-Rock	1	0	0	0	0	0	0	1	00:40:00	0	1	0	0	0	0	1	3	8	1	2	7	9	7
77	7	1	muse, kasabia.	1	0	0	0	0	0	0	1	00:30:00	1	0	0	0	0	0	5	1	8	6	1	7	9	8
77	7	2	Ed sheeran, mumford and sons, major lazor	1	0	0	0	0	0	0	1	01:30:00	1	0	0	0	0	0	1	1	10	1	1	6	7	4
77	8	1	seeed, muse	1	0	0	0	0	0	0	1	00:30:00	1	0	0	0	0	0	1	1	10	1	1	8	8	9
77	8	2	ed sheeran, mumford and sons	1	0	0	0	0	0	0	1	00:30:00	1	0	0	0	0	0	1	1	7	1	1	6	9	2
77	8	3	muse, rudimental	0	0	1	0	0	0	0	1	00:45:00	0	0	0	0	1	0	5	1	10	3	1	7	9	9
77	9	1	Muse	1	0	0	0	0	0	0	1	00:15:00	0	1	0	0	0	0	1	1	7	1	3	7	8	9
77	9	2	Muse, Kasabian, Rudimenral	0	0	1	0	0	0	0	1	02:30:00	0	0	0	0	1	0	9	1	8	7	1	7	9	8
77	10	1	the Kooks, Arctic Monkeys, ...	0	0	1	0	0	0	0	1	00:45:00	0	0	0	0	1	0	7	1	9	5	1	7	7	6
77	10	2	Ed Sheeran, Major Lazer, Mumford and Sons	0	1	0	0	0	0	0	1	00:45:00	1	0	0	0	0	0	1	1	8	1	1	6	9	6
77	10	3	Muse, Arctik Monkeys, Coldplay...	0	0	1	0	0	0	0	1	00:45:00	0	0	1	0	1	0	8	1	8	7	1	8	8	8
78	1	1	hard rock/ metal	0	0	1	0	0	0	0	1	00:20:00	1	0	0	0	0	0	8	4	7	8	2	7	10	10
78	2	1	metal	0	0	1	0	0	0	0	1	00:30:00	1	0	0	0	0	0	3	3	9	2	2	9	10	8
78	3	1	metal	0	0	1	0	0	0	0	1	00:30:00	1	0	0	0	0	0	8	2	8	7	1	8	10	9
78	4	1	pop	0	0	1	0	0	0	0	1	00:20:00	1	0	0	0	0	0	8	1	8	8	1	8	9	9
78	5	1	rock	1	0	0	0	0	0	0	1	00:30:00	1	0	0	0	0	0	9	1	9	9	1	9	10	1
78	6	1	electro	1	0	0	1	0	0	0	0	01:30:00	0	0	1	0	1	0	1	9	10	1	10	10	9	7
78	7	1	elecro	0	0	1	0	0	0	0	1	02:00:00	0	1	0	1	0	0	1	1	8	1	1	6	9	9
78	8	1	rock	1	0	0	0	0	0	0	1	00:30:00	1	0	0	0	0	0	7	1	10	10	1	10	10	3
78	9	1	pop	1	0	0	0	0	0	0	1	00:15:00	1	0	0	0	0	0	7	1	7	9	1	8	10	3
78	10	1	klassik	1	0	0	0	0	0	0	1	00:15:00	1	0	0	0	0	0	7	1	1	7	1	1	5	1
79	1	1	Klassik ( Kirchenmusik)	0	0	1	0	0	0	0	1	00:30:00	0	1	0	0	0	0	9	9	9	9	9	9	10	9
79	2	1	Volksmusik	0	1	0	0	0	0	0	0	04:00:00	0	0	0	0	0	1	2	2	2	2	2	2	1	1
79	3	1	Xavier Naidoo ( im Radio)	0	0	1	0	0	0	0	0	00:30:00	0	0	0	0	1	0	7	7	8	7	7	7	10	6
79	4	1	verschiedenes	0	0	0	0	1	0	0	0	01:30:00	0	0	1	0	0	0	7	7	7	7	7	7	8	8
79	5	1	Verscheidenes	0	0	1	0	0	0	0	0	00:20:00	0	1	0	0	0	0	8	7	7	7	7	7	5	6
79	6	1	Radio ( verschiedendes)	0	0	1	0	0	0	0	0	00:30:00	0	1	0	0	0	0	8	6	7	8	7	8	7	6
79	8	1	Klassik	0	0	0	1	0	0	0	0	01:30:00	0	1	1	1	1	0	10	10	10	10	10	10	10	9
79	9	1	Heimfunk, Volksmusik	0	1	0	0	0	0	0	0	03:30:00	0	0	0	0	0	1	4	4	4	4	4	4	2	1
80	1	1	Rock	1	1	1	1	0	0	0	1	01:00:00	1	0	1	0	0	0	8	1	10	10	6	10	10	8
80	1	2	Bei einer TV Serie: Sex and the city	1	0	0	0	0	0	0	0	02:30:00	0	0	0	1	0	0	1	1	1	4	1	9	6	1
80	2	1	Rock / Pop (i follow rivers - lykke li	1	0	0	0	0	0	0	0	01:00:00	0	0	0	1	0	0	7	3	8	8	5	6	6	7
80	2	2	Rock - volbeat	0	1	1	0	0	0	0	1	00:30:00	0	0	1	0	0	0	10	10	10	7	8	8	10	10
80	3	1	Radio RSA - Oldies	0	0	1	0	0	0	0	0	00:30:00	0	1	0	0	0	0	3	1	8	8	3	10	10	10
80	3	2	Mensaparty - Rockfloor - vorwiegen Rock / Klassiker	0	0	0	0	0	1	0	0	03:00:00	0	1	1	0	1	1	10	10	10	6	9	9	8	8
80	4	1	Radio Energy - Cro "einmal um die Welt"	0	0	1	0	0	0	0	0	00:15:00	0	1	0	0	0	0	7	7	7	8	8	7	10	8
80	4	2	Spendenkonzert - Auswahl mehrerer Musikstile ( Rihanna/ Michael Jackson/ Musical/ Adele )	0	0	0	1	0	0	0	0	02:00:00	0	1	1	0	1	0	5	7	6	6	7	9	7	6
80	4	3	Culcha Candela	0	0	1	0	0	0	0	1	00:40:00	0	1	1	0	0	0	6	6	6	4	4	3	6	7
80	5	1	Rock / Pop ( Radio Jump )	0	0	1	0	0	0	0	0	00:30:00	1	0	0	0	0	0	6	6	7	7	7	7	6	7
80	5	2	Oldies ( Rsa )	0	0	1	0	0	0	0	0	00:30:00	0	1	0	0	0	0	7	7	7	8	7	9	8	7
80	5	3	House	0	0	1	0	0	0	0	1	00:30:00	0	1	0	0	0	0	7	7	7	8	9	10	9	10
80	6	1	Rock / Pop (Radio)	1	0	0	0	0	0	0	0	00:30:00	0	1	0	0	0	0	7	9	7	8	8	8	7	7
80	6	2	Oldies (Rsa)	0	0	1	0	0	0	0	0	00:30:00	0	1	0	0	0	0	8	7	7	7	8	7	7	6
80	6	3	Amy Winehouse	1	0	0	0	0	0	0	1	02:00:00	0	0	0	1	0	0	8	8	9	9	9	9	10	8
80	7	1	Radio - Rock / Pop	1	0	0	0	0	0	0	0	02:30:00	0	0	0	1	0	0	6	4	8	6	4	7	6	7
80	8	1	Volbeat	1	0	0	0	0	0	0	1	02:00:00	1	0	0	0	0	0	9	1	7	8	1	8	10	10
80	9	1	Volbeat	0	0	1	0	0	0	0	1	00:20:00	1	0	0	0	0	0	10	1	7	9	1	6	10	10
80	9	2	Radio / House	0	1	0	0	0	0	0	0	03:00:00	1	1	0	0	0	0	8	8	6	9	8	5	7	8
80	10	1	Radio Rsa - Oldies	0	0	1	0	0	0	0	0	00:30:00	0	1	0	0	0	0	7	9	6	9	8	7	8	8
80	10	2	House (i follow rivers / One Day etc )	1	0	0	0	0	0	0	1	01:00:00	1	0	0	0	0	0	8	1	7	8	1	7	10	9
80	10	3	Volbeat	0	0	1	0	0	0	0	1	00:40:00	0	0	0	0	1	0	8	1	8	8	1	8	10	10
81	1	1	Pop	0	0	1	0	0	0	0	0	02:00:00	1	0	0	0	0	0	1	1	9	2	1	9	8	7
81	2	1	Pop	1	0	0	0	0	0	0	0	02:00:00	1	0	0	0	0	0	1	1	10	2	1	9	7	7
81	3	1	Pop Black Rmb	1	0	1	0	0	0	0	0	03:30:00	1	0	0	0	0	0	1	1	8	2	1	7	7	8
81	4	1	Pop theodophilus London	1	0	1	0	0	1	0	0	03:30:00	1	1	1	0	0	0	1	1	8	2	1	8	8	8
81	5	1	Pop	0	0	1	0	0	1	0	0	02:30:00	0	1	0	1	0	0	1	3	6	2	4	5	6	6
81	5	2	Pop	1	0	0	0	0	0	0	0	00:30:00	0	1	0	0	0	0	1	1	4	3	1	3	5	5
81	6	1	Pop House RnB	0	0	1	0	0	0	0	1	04:00:00	0	1	0	1	0	0	1	3	6	1	3	5	8	8
81	7	1	Pop	1	0	0	0	0	0	0	0	01:00:00	0	1	0	0	0	0	1	1	4	1	1	4	6	6
81	8	1	Pop mainstream Titel: popmusic von roachford und Mousse t	0	0	1	0	0	0	0	0	01:30:00	1	0	0	0	0	0	1	1	7	1	1	8	7	8
81	9	1	Pop	0	0	1	0	0	0	0	0	00:20:00	1	0	0	0	0	0	1	1	1	1	1	1	4	7
81	10	1	Minimal House pop monkey Safari	1	0	0	0	0	0	0	1	02:00:00	1	0	0	0	0	0	1	3	8	3	2	7	8	5
82	1	1	Elektro	0	1	1	0	0	0	0	1	05:00:00	1	0	0	0	0	0	7	5	8	6	3	8	7	7
82	2	1	Elektro	0	0	1	1	0	0	0	1	06:00:00	1	0	0	0	0	0	3	2	8	5	2	7	1	9
82	3	1	Elektro	1	1	1	0	0	0	0	1	07:00:00	1	0	1	0	0	0	6	3	8	6	3	8	8	6
82	4	1	Rock	0	0	0	0	0	1	0	0	05:00:00	0	0	1	0	0	0	2	8	4	3	8	7	5	5
82	5	1	Elektro	0	1	0	0	0	0	0	1	05:00:00	1	0	0	0	0	0	4	3	8	4	3	7	8	6
82	6	1	Elektro	0	1	1	0	0	0	0	1	05:00:00	1	0	1	0	0	0	5	7	8	6	8	8	8	7
82	8	1	Elektro	0	1	0	0	0	0	0	1	00:10:00	1	0	0	0	0	0	8	3	7	7	4	7	9	3
82	9	1	Elektro	0	1	0	0	0	0	0	1	00:20:00	1	0	0	0	0	0	7	3	3	7	2	5	8	5
82	10	1	Rock, Elektro	1	0	1	0	0	0	0	1	01:00:00	1	0	0	0	0	0	6	4	10	6	5	8	8	8
83	1	1	Klassik, Henri Des (schweizer Kinderliedersänger)	1	0	0	0	0	0	0	1	02:00:00	1	0	0	0	0	0	2	1	8	2	1	10	10	9
83	2	1	Französische Variété, Kirchenmusik	1	1	0	0	0	0	0	1	02:00:00	1	0	0	0	0	0	7	8	4	8	9	5	10	8
83	3	1	Kirchenlieder, gregorianische Gesänge, französische Variete	1	1	0	0	0	0	0	1	03:00:00	1	0	1	0	0	0	8	8	8	7	10	9	10	8
83	4	1	Kirchenmusik	1	1	0	0	0	0	0	1	01:30:00	1	0	0	0	0	0	5	6	5	5	5	5	8	7
83	5	1	Kirchenmusik	0	1	0	0	0	0	0	0	03:00:00	1	0	0	0	0	0	10	8	8	10	9	9	8	8
83	6	1	Kirchenmusik	0	0	0	0	0	0	0	1	02:00:00	0	0	0	0	0	0	10	10	10	10	10	10	10	10
83	7	1	Kirchenmusik	0	0	0	0	0	0	0	0	03:00:00	0	0	0	0	0	0	5	8	6	5	9	5	7	3
83	8	1	Orgelmusik und französische Variété	1	1	0	0	0	0	0	1	02:00:00	1	0	0	0	0	0	8	1	8	8	2	8	10	8
83	9	1	Kirchenmusik	1	1	0	0	0	0	0	1	02:00:00	1	0	0	0	0	0	10	10	7	10	10	7	9	8
83	10	1	Kirchenmusik und französische Variete	1	1	0	0	0	0	0	1	01:00:00	1	0	0	0	0	0	5	7	7	5	7	9	9	3
84	1	1	Klassik	0	1	0	0	0	0	0	0	04:00:00	0	0	0	0	0	1	1	1	1	1	4	1	4	7
84	3	1	Klassik Ligeti	0	1	0	0	0	0	0	0		0	0	0	0	0	1	1	1	1	1	1	1	2	3
84	4	1	Klassik, Ligeti ,Wagner	0	1	0	0	0	0	0	0	03:50:00	0	0	0	0	0	1	3	1	1	4	2	4	5	5
84	6	1	Rock	1	0	0	0	0	0	0	0	04:30:00	0	0	0	1	0	0	1	4	1	1	4	1	3	1
84	6	2	Pop Musik	1	0	0	0	0	0	0	0	00:30:00	0	0	0	1	0	0	1	1	1	1	1	1	2	3
84	6	3	Klassik / Wagner	1	0	0	0	0	0	0	1	00:45:00	1	0	0	0	0	0	5	1	4	4	1	4	10	5
84	6	4	Torsten Rasch	0	1	0	0	0	0	0	0	00:30:00	0	0	0	0	0	1	1	1	1	1	1	1	2	1
84	7	1	Rock	1	0	0	0	0	0	0	0	00:15:00	0	0	0	1	0	0	1	4	1	1	4	1	2	1
84	8	1	Wagner	0	1	0	0	0	0	0	0	02:00:00	0	0	0	0	0	1	1	1	1	1	1	1	10	4
84	8	2	Wagner	1	0	0	0	0	0	0	1	01:00:00	1	0	0	0	0	0	4	1	4	4	1	6	10	4
84	8	3	Klassik	0	0	0	0	0	0	1	1	01:00:00	0	0	0	0	0	1	1	4	1	1	4	1	8	5
84	9	1	Wagner	1	0	0	0	0	0	0	1	01:00:00	1	0	0	0	0	0	4	1	1	4	1	1	10	5
84	9	2	Wagner / Parsifal	0	1	0	0	0	0	0	0	02:00:00	0	0	0	0	0	1	1	1	1	1	1	1	8	4
84	10	1	Meyerbeer / Vasco da Gama	0	1	0	0	0	0	0	0	01:00:00	0	0	0	0	0	1	1	1	1	1	1	1	5	4
84	10	2	Wagner / Parsifal	0	1	0	0	0	0	0	0	00:45:00	0	0	0	0	0	1	1	1	1	1	1	1	8	4
85	1	1	Klassik Jazz	1	0	1	0	0	0	1	0	03:00:00	1	0	0	0	0	0	7	1	7	7	7	7	9	10
85	2	1	Klassik, Jazz	1	0	1	0	0	0	0	1	02:00:00	1	0	0	0	0	0	7	5	3	2	5	3	10	10
85	2	2	Jazz	0	1	0	0	0	0	0	1	03:00:00	1	0	0	0	0	0	3	5	3	3	5	3	10	10
85	3	1	Weltmusik	1	0	0	0	0	0	0	1	02:00:00	1	0	0	0	0	0	3	7	5	2	2	2	9	10
85	4	1	Barock (Bach)	1	0	0	0	0	0	0	1	02:00:00	1	0	0	0	0	0	3	5	2	5	5	3	10	10
85	5	1	Opera / Operaette	1	0	0	0	0	0	0	1	02:00:00	1	0	0	0	0	0	5	5	3	5	5	5	10	10
85	6	1	Bach/ Barock	1	0	0	0	0	0	0	1	01:00:00	1	0	0	0	0	0	7	5	3	5	5	5	10	10
85	7	1	Jazz/ Blues z.B. Alison Krauss, Barock (J.S.Bach)	1	0	1	0	0	0	0	1	02:00:00	1	0	0	0	0	0	5	5	2	3	4	2	10	10
85	8	1	ANGELIQUE KIDJO - Spirit Rising	1	0	0	0	0	0	0	1	01:00:00	1	0	0	0	0	0	5	5	5	5	5	4	10	10
85	9	1	Klassik, Jazz	1	1	0	0	0	0	0	0	02:00:00	1	0	0	0	0	0	2	3	3	2	3	2	10	10
86	1	1	Alicia Keys	1	0	0	0	0	0	0	1	02:00:00	1	0	0	0	0	0	8	1	7	7	2	9	8	2
86	2	1	K.I.Z.	1	0	0	0	0	0	0	1	00:30:00	1	0	0	0	0	0	3	2	9	2	1	9	7	2
86	3	1	Mainstream, Electro	0	0	0	0	0	1	0	0	03:00:00	0	0	1	0	1	1	1	10	9	1	10	9	5	8
86	4	1	Pop	1	0	0	0	0	0	0	0	00:30:00	1	0	0	0	0	0	2	1	2	1	3	1	6	1
86	5	1	K.I.Z.	1	0	0	0	0	0	0	1	01:00:00	1	0	0	0	0	0	8	2	8	8	1	8	9	9
86	6	1	inflabluntahz	1	0	0	0	0	0	0	1	01:00:00	1	0	0	0	0	0	10	1	10	10	1	10	10	10
86	8	1	K.I.Z.	1	0	0	0	0	0	0	1	02:00:00	1	0	0	0	0	0	9	1	9	8	1	10	9	9
86	9	1	Pop/ Rock	1	0	0	0	0	0	0	1	03:00:00	1	0	0	0	0	0	9	1	9	6	1	9	9	9
87	1	1	CD Linie1 Das Musical	1	0	0	0	0	0	0	1	01:30:00	1	0	0	0	0	0	1	1	1	3	1	7	7	3
87	2	1	The Scarlet Pimpernel Musical	0	0	1	0	0	0	0	1	01:30:00	1	0	0	0	0	0	10	1	2	9	1	1	10	10
87	3	1	La Bohème Piccini	0	1	0	0	0	0	0	1	02:00:00	1	0	0	0	0	0	10	1	10	10	1	10	10	10
87	5	1	Phantom der Opera Musical	0	0	1	0	0	0	0	1	01:00:00	1	0	0	0	0	0	1	1	2	1	1	8	10	10
87	6	1	Robert Schumann : Frauenliebe und -leben" Clara Schumann: ich Stan in dunklen Träumen" Robert Schumann: Zyklus op. 104	0	0	0	1	0	0	0	0	00:50:00	0	0	1	0	0	0	1	10	1	9	10	10	8	3
87	6	2	Phantom der Opera Musical	0	0	1	0	0	0	0	1	01:00:00	1	0	0	0	0	0	1	1	10	10	1	10	10	10
87	7	1	Ach Gott vom Himmel sieh' darein BWV 2 Bachkantate	1	0	0	0	0	0	0	1	00:30:00	1	0	0	0	0	0	1	1	1	1	1	1	7	1
87	8	1	Tosca Operan mitschnit	0	1	0	0	0	0	0	1	02:00:00	1	0	0	0	0	0	5	1	5	10	1	9	10	10
87	10	1	Turandot Puccini	0	1	0	0	0	0	0	1	02:00:00	1	0	0	0	0	0	1	1	7	8	1	10	10	10
88	1	1	Elvis Presley, Hannes Wader	0	1	0	0	0	0	0	0	01:00:00	0	0	0	0	0	1	1	3	4	1	7	4	7	4
88	1	2	Rock 'n Roll, Tango, Rock	1	0	0	0	0	0	0	1	01:30:00	0	1	0	0	0	0	2	8	10	2	9	9	10	7
88	2	1	House	0	0	0	0	1	0	0	0	01:15:00	0	0	0	0	1	0	1	7	10	1	7	10	5	5
88	3	1	Musik der Romantik und Avantgarde	0	1	0	0	0	0	0	1	01:00:00	0	1	1	0	0	1	6	1	3	7	5	7	5	3
88	3	2	“Liedermacher“	0	0	0	0	0	0	1	0	00:15:00	0	1	1	0	0	0	1	5	5	1	6	4	6	4
88	4	1	Klassik (Schubert, Strauß)	0	1	0	0	0	0	0	1	02:00:00	0	1	1	0	0	1	8	10	1	8	10	6	10	5
88	5	1	Rock, Pop,	0	0	1	0	0	0	0	1	03:30:00	0	1	0	0	0	0	1	10	10	1	10	10	10	10
88	6	1	Rock, Pop	0	0	1	0	0	0	1	0	02:00:00	0	1	0	1	0	0	1	8	10	4	10	10	9	7
88	7	1	Rock, Pop	0	0	0	0	0	0	1	0	00:30:00	0	1	0	1	0	0	1	8	7	4	7	9	10	8
88	7	2	Tanzmusik	0	0	0	0	0	0	1	1	00:30:00	0	1	0	1	0	0	7	10	10	8	10	10	10	5
88	9	1	Housemix	0	0	0	0	1	0	0	0	01:00:00	0	1	0	0	1	0	1	6	10	1	8	10	5	8
88	10	1	Hip Hop	0	1	0	0	0	0	0	0	01:45:00	0	1	1	0	0	1	7	7	10	7	10	10	10	8
89	1	1	Die Ärzte - Männer und Frauen	1	1	1	0	0	0	0	1	01:00:00	1	0	0	0	0	0	10	7	10	7	8	10	6	2
89	1	2	Emil Bulls, Crystel Fighters, Seeed	0	1	1	0	0	0	0	1	01:15:00	1	0	0	0	0	0	2	2	10	3	3	9	10	9
89	1	3	We are the Ocean	0	1	0	0	0	0	0	1	00:30:00	0	0	1	0	0	1	10	1	10	10	6	8	10	10
89	2	1	Rise Against, Emil Bulls	1	0	0	0	0	0	0	1	03:00:00	0	0	1	0	0	0	2	8	10	5	7	9	10	8
89	2	2	Seeed	1	0	0	0	0	0	0	1	03:30:00	0	0	1	0	0	0	1	7	9	3	6	10	7	6
89	3	1	Elektronische Tanzmusik	0	0	0	0	0	1	0	0		0	0	1	0	1	1	1	10	10	1	7	10	7	5
89	4	1	Emil Bulls, Papa Roach	1	0	0	0	0	0	0	1	00:15:00	1	0	0	0	0	0	9	1	1	10	1	1	10	10
90	1	1	Pop/Soul	1	0	0	0	0	0	0	1	01:00:00	1	0	0	0	0	0	7	3	4	8	4	8	10	3
90	2	1	Charts	1	0	0	0	0	0	0	0	00:30:00	0	0	1	0	0	0	1	4	1	1	7	1	8	5
90	3	1	Charts	1	0	0	0	0	0	0	0	00:20:00	1	0	0	0	0	0	1	1	5	1	1	6	5	5
90	4	1	Charts	1	0	0	0	0	0	0	0	00:20:00	1	0	0	0	0	0	1	1	1	1	1	1	1	1
90	5	1	Charts	1	0	0	0	0	0	0	0	00:15:00	1	0	0	0	0	0	1	1	1	1	1	1	7	5
90	6	1	Charts/Dance	1	0	0	0	0	0	0	1	01:15:00	0	0	1	0	0	0	5	5	1	5	5	1	8	5
90	7	1	Charts	1	0	0	0	0	0	0	0	00:10:00	1	0	0	0	0	0	1	1	1	1	1	1	6	3
90	8	1	Charts	1	0	0	0	0	0	0	0	00:15:00	1	0	0	0	0	0	1	1	1	1	1	1	7	4
90	9	1	Charts	1	0	0	0	0	0	0	0	00:20:00	1	0	0	0	0	0	1	1	1	1	1	1	6	6
90	10	1	Charts	1	0	0	0	0	0	0	0	01:00:00	1	0	0	0	0	0	1	1	5	1	1	8	7	5
91	1	1	Amy McDonald	1	0	0	0	0	0	0	1	00:20:00	1	0	0	0	0	0	6	2	7	8	2	6	8	6
91	1	2	Radio	1	0	0	0	0	0	0	0	00:20:00	1	0	0	0	0	0	2	2	2	2	2	2	5	3
91	2	1	Radio	1	0	0	0	0	0	0	0	00:40:00	1	0	0	0	0	0	2	2	3	2	2	4	6	8
91	3	1	Philipp Poise	1	0	0	0	0	0	0	1	00:05:00	1	0	0	0	0	0	6	6	9	6	6	8	8	8
91	3	2	Radio	1	0	0	0	0	0	0	0	00:40:00	1	0	0	0	0	0	2	2	5	2	2	6	6	8
91	4	1	Radio	1	0	0	0	0	0	0	0	00:30:00	0	0	0	1	0	0	2	4	2	2	4	3	6	3
91	5	1	Radio	1	0	0	0	0	0	0	0	00:30:00	0	0	0	1	0	0	2	4	6	2	4	4	5	3
91	5	2	Kings of Leon	1	0	0	0	0	0	0	1	00:20:00	1	0	0	0	0	0	8	8	7	7	8	6	8	8
91	6	1	Boy	1	0	0	0	0	0	0	1		1	0	0	0	0	0	2	2	8	2	2	8	8	8
91	7	1	Radio	1	0	0	0	0	0	0	0	01:00:00	0	0	1	0	0	0	2	6	2	2	6	3	6	5
91	8	1	Radio	1	0	0	0	0	0	0	0	00:30:00	0	0	0	1	0	0	2	4	4	2	3	4	5	2
91	9	1	Radio	1	0	0	0	0	0	0	0	00:30:00	0	0	0	1	0	0	2	4	3	2	3	4	5	3
91	10	1	Philipp Poisel	1	0	0	0	0	0	0	1	00:20:00	1	0	0	0	0	0	6	2	6	5	2	6	8	8
92	1	1	Sisters of Mercy	1	0	0	0	0	0	0	0	01:00:00	0	1	0	0	0	0	1	1	1	4	2	3	5	1
92	1	2	Stoner Rock	1	0	0	0	0	0	0	1	06:00:00	1	0	0	0	0	0	6	1	7	7	1	5	6	7
92	2	1	The Mars Volta	1	0	0	0	0	0	0	1	06:00:00	1	0	0	0	0	0	7	1	7	4	1	6	7	5
92	2	2	Stoner Rock	1	0	0	0	0	0	0	1	01:00:00	1	0	0	0	0	0	6	1	6	6	1	7	6	6
92	2	3	Baroness, Yawning Man	1	0	1	0	0	0	0	1	00:30:00	1	0	0	0	0	0	7	1	7	5	1	7	8	8
92	3	1	Stoner Rock	1	0	0	0	0	0	0	1	04:00:00	1	0	0	0	0	0	7	1	6	5	1	5	7	6
92	4	1	Sahara Surfers	0	1	0	0	0	0	0	1	04:00:00	1	0	0	0	0	0	5	1	6	8	1	8	7	2
92	4	2	Gorillaz	1	0	0	0	0	0	0	0	02:00:00	0	1	0	0	0	0	1	1	1	4	3	5	6	1
92	5	1	Beatsteaks	1	0	0	0	0	0	0	1	08:00:00	0	1	0	0	0	0	4	1	1	1	1	2	7	4
92	6	1	Prodigy	1	0	0	0	0	0	0	1	00:30:00	0	1	0	0	0	0	3	7	6	4	6	7	8	3
92	6	2	The Dead Weather	1	0	0	0	0	0	0	1	00:50:00	0	1	0	0	0	0	1	6	3	2	10	3	7	1
92	6	3	Alternative Rock	1	0	0	0	0	0	0	1	01:30:00	1	0	0	0	0	0	4	1	4	3	1	3	5	1
92	7	1	Tocotronic	1	0	0	0	0	0	0	1	08:00:00	1	0	0	0	0	0	3	1	7	2	3	6	8	7
93	1	1	The Pretty Reckless	1	0	1	0	0	0	0	1	03:00:00	1	0	0	0	0	0	5	3	8	6	1	10	10	7
93	2	1	Lana Del Rey	1	0	0	0	0	0	0	1	01:30:00	1	0	0	0	0	0	7	2	8	9	1	9	10	10
93	3	1	Social Distortion	1	0	0	0	0	0	0	1	00:30:00	1	0	0	0	0	0	9	5	9	9	1	6	10	10
93	3	2	Slipknot	1	0	0	0	0	0	0	1	01:00:00	1	0	0	0	0	0	7	1	10	7	1	7	9	7
93	3	3	Hip Hop	0	0	0	0	0	0	1	0	01:00:00	0	0	1	0	0	0	1	5	3	1	4	2	2	1
93	4	1	Tanzmusik	1	0	0	0	0	0	0	1	02:00:00	0	0	1	0	0	0	2	10	9	3	9	10	10	5
93	4	2	Anathema	1	0	0	0	0	0	0	1	00:30:00	1	0	0	0	0	0	10	2	7	10	2	7	10	10
93	5	1	Depeche Mode	1	0	0	0	0	0	0	1	00:30:00	1	0	0	0	0	0	4	1	6	6	1	8	9	3
93	6	1	Depeche Mode	1	0	0	0	0	0	0	1	00:15:00	1	0	0	0	0	0	10	1	10	7	1	8	10	3
93	7	1	Breitenbach	1	0	0	0	0	0	0	1	01:00:00	1	0	0	0	0	0	10	5	5	10	6	7	10	10
93	8	1	Breitenbach	1	0	0	0	0	0	0	1	00:45:00	1	0	0	0	0	0	7	1	9	10	3	9	10	10
93	9	1	Anathema	1	0	0	0	0	0	0	1	00:45:00	1	0	0	0	0	0	10	1	9	10	3	10	10	10
93	9	2	Pop	0	0	0	0	1	0	0	0	01:00:00	0	0	1	0	0	0	1	8	9	1	5	7	3	1
93	10	1	Breitenbach	0	0	1	0	0	0	0	1	00:30:00	1	0	0	0	0	0	10	1	10	10	3	10	10	10
93	10	2	Rock	0	0	1	0	0	0	0	0	02:00:00	0	1	0	0	0	0	7	5	6	7	5	4	5	2
94	1	1	Filmmusik Harry Potter	1	0	0	0	0	0	0	1	00:30:00	1	0	0	0	0	0	4	1	10	6	1	9	10	8
94	2	1	Orientalische Musik	0	0	0	0	0	0	0	0	01:00:00	0	0	0	0	0	0	8	5	6	8	8	8	8	7
94	3	1	Flogging Molly	1	0	0	0	0	0	0	0	00:04:00	0	1	0	0	0	0	1	8	10	1	7	9	8	5
94	4	1	Coldplay	0	0	1	0	0	0	0	1	00:20:00	1	0	0	0	0	0	9	1	6	8	1	7	10	10
94	5	1	Amy MacDonald	0	0	1	0	0	0	0	1	00:30:00	0	1	0	0	0	0	8	8	7	9	9	8	10	8
94	6	1	Bauchtanzmusik	0	0	0	0	0	1	0	0	00:15:00	0	0	1	0	0	0	3	7	7	8	9	8	8	5
94	7	1	Amy MacDonald	1	0	0	0	0	0	0	1	00:30:00	0	1	0	0	0	0	10	8	5	9	9	6	10	8
94	7	2	Filmmusik Harry Potter und der Stein der Weisen	1	0	0	0	0	0	0	1	00:15:00	0	1	0	0	0	0	5	7	8	5	8	8	8	5
94	8	1	Die Ärzte	1	0	0	0	0	0	0	0	00:10:00	0	1	0	0	0	0	2	6	3	1	5	3	5	4
94	9	1	Musical "Die 10 Gebote"	1	0	0	0	0	0	0	1	00:30:00	1	0	0	0	0	0	9	5	8	10	4	8	9	4
94	10	1	Yellow Umbrella	1	0	0	0	0	0	0	1	00:30:00	0	1	0	0	0	0	5	7	5	6	7	7	10	9
95	1	1	pop-soul, classic	1	0	0	0	0	0	0	1	00:30:00	1	0	0	0	0	0	4	1	7	5	2	8	10	10
95	2	1	christian pop/ classic music	1	0	0	0	0	0	0	1	01:00:00	1	0	0	0	0	0	5	1	6	7	1	7	10	10
95	3	1	nur in Bar	0	0	0	0	0	1	0	0	00:30:00	0	0	1	0	0	0	1	1	1	1	1	1	5	1
95	4	1	Liszt - Classic, Mendelssohn, Britten, Vivaldi	0	1	0	0	0	0	0	0	04:00:00	0	0	0	0	0	1	1	3	5	1	3	10	10	5
95	5	1	christian pop, classic, rock - RATM, Daft Punk	1	0	0	0	0	0	0	1	02:00:00	1	0	0	0	0	0	3	1	4	3	1	10	10	10
95	5	2	pop, soul, classic	1	0	0	0	0	0	0	0	00:30:00	0	0	0	0	0	1	1	1	1	3	3	5	5	1
95	6	1	classic - Vivaldi 2h, Daftpunk,	1	0	0	0	0	0	0	1	03:00:00	1	0	0	0	0	0	1	1	8	1	1	9	10	10
95	7	1	classic, rock, pop, Mozart,	1	0	0	0	0	0	0	1	03:00:00	1	0	0	0	0	0	1	1	10	2	1	10	10	10
95	8	1	Vivaldi, Haydn	0	1	0	0	0	0	0	0	01:00:00	0	0	0	0	0	1	1	5	6	1	10	6	10	8
95	9	1	Haydn, Gregorian music, Mozart	0	1	0	0	0	0	0	0	05:30:00	0	0	0	0	0	1	1	6	7	1	7	7	8	7
95	10	1	Mozart , Bastian und Bastienne	0	1	0	0	0	0	0	0	02:30:00	0	0	0	0	0	1	1	5	6	4	6	6	6	6
96	1	1	Titellied von Serie	1	0	0	0	0	0	0	0	00:01:00	1	0	0	0	0	0	1	3	2	1	2	4	4	10
96	1	2	diverse	1	0	0	0	0	0	0	0	02:00:00	0	1	0	0	0	0	2	2	4	1	1	5	5	1
96	2	1	Pillar, Fireproof-CD, Rock-HipHop	0	0	1	0	0	0	0	1	01:00:00	0	1	1	0	0	0	4	1	7	4	2	3	5	6
96	3	1	Serientitelmusik	1	0	0	0	0	0	0	0	00:02:00	1	0	0	0	0	0	6	1	1	3	1	2	2	9
96	3	2	Gesungen mit Keybord und Gitarre	0	0	0	0	0	1	0	0	00:40:00	0	0	1	0	1	0	10	9	7	8	6	9	7	1
96	4	1	Filmmusik	1	0	0	0	0	0	0	0	02:00:00	0	1	0	0	0	0	1	6	1	1	7	4	5	1
96	5	1	Serientitelmusik	1	0	0	0	0	0	0	0	00:30:00	1	0	0	0	0	0	1	1	4	1	1	4	2	8
96	5	2	romantische Musik, versch. Stile	1	0	0	0	0	0	0	0	01:00:00	0	1	0	0	0	0	7	1	7	5	1	4	7	2
96	6	1	Pillar, Fireproof CD, Rock mit Rappmusik	0	0	1	0	0	0	0	1	00:45:00	0	1	0	0	0	0	1	3	1	4	1	5	4	6
96	6	2	israelische Musik	0	0	0	0	0	1	0	0	02:00:00	0	1	0	0	0	0	1	2	2	1	2	1	3	1
96	7	1	Lobpreismusik	0	0	0	0	0	0	0	0	00:25:00	0	1	1	0	1	0	7	7	8	7	8	6	7	8
96	7	2	Band Disciple, Rockmusik	1	0	0	0	0	0	0	1	00:30:00	0	1	1	0	0	0	1	6	7	1	3	7	8	9
96	7	3	Filmmusik, recht ruhig	1	0	0	0	0	0	0	0	01:20:00	1	0	0	0	0	0	9	2	7	7	1	8	8	4
96	8	1	Serienmusik, divese Stile, am Ende Hardrock	1	0	0	0	0	0	0	0	00:35:00	1	0	0	0	0	0	2	1	9	4	1	8	7	7
96	8	2	Fernsehen, Film-, Serienmusik	1	0	0	0	0	0	0	0	02:30:00	0	1	0	0	0	0	6	4	10	3	2	7	4	6
96	9	1	Serienmusik	1	0	0	0	0	0	0	0	00:40:00	1	0	0	0	0	0	7	2	8	3	2	7	4	6
96	9	2	Gitarrenmusik	1	0	0	0	0	0	0	1	00:30:00	1	0	0	0	0	0	7	9	3	4	9	5	8	7
96	9	3	Gitarrenmusik und singen	1	0	0	0	0	0	0	1	00:15:00	0	1	1	0	0	0	3	10	3	8	10	10	8	8
97	1	1	Musical Peter Hofmann	1	0	0	0	0	0	0	1	00:05:00	1	0	0	0	0	0	8	1	10	10	1	10	10	9
97	1	2	Richard Wagner, verschiedene Interpreten	1	0	0	0	0	0	0	1	00:30:00	1	0	0	0	0	0	3	1	3	3	3	3	7	6
97	2	1	Pop	0	0	1	0	0	0	0	0	00:04:00	1	0	0	0	0	0	1	1	1	1	1	1	8	8
97	3	1	Klassische Sinfonie	0	1	0	0	0	0	0	1	00:03:00	1	0	0	0	0	0	7	5	7	7	1	7	10	9
97	4	1	Folklore	0	0	1	0	0	0	0	0	00:03:00	1	0	0	0	0	0	1	1	8	1	1	10	10	8
98	1	1	Go Radio; pop punk	0	0	1	0	0	0	0	1	00:10:00	1	0	0	0	0	0	1	1	10	1	1	10	7	3
98	1	2	The Baseballs - Rock'n'Roll	1	0	0	0	0	0	0	1	00:03:00	1	0	0	0	0	0	1	1	10	1	1	8	10	10
98	1	3	The new cities; dance	1	0	0	0	0	0	0	1	00:41:00	1	0	0	0	0	0	1	1	10	1	1	6	6	1
98	2	1	Hello Goodbye	0	0	1	1	0	0	0	1	01:00:00	1	0	0	0	0	0	7	1	10	6	1	10	10	8
98	2	2	Rock'n'Roll	0	0	0	0	1	0	0	1	01:30:00	0	0	0	0	0	0	1	8	10	1	7	10	10	10
98	3	1	I hate Kate	0	0	1	0	0	0	0	1	00:20:00	1	0	0	0	0	0	5	1	10	4	1	10	10	10
98	4	1	Poppunk	1	0	0	0	0	0	0	1	01:30:00	1	0	0	0	0	0	1	1	10	1	1	10	8	6
98	4	2	Kidnap Kings	0	0	1	0	0	0	0	1	00:15:00	1	0	0	0	0	0	1	1	10	1	1	10	10	10
98	5	1	Acceptence	1	0	0	0	0	0	0	1	03:00:00	1	0	0	0	0	0	1	1	10	1	1	8	10	3
98	6	1	Afterglow Radio	0	0	1	0	0	0	0	1	00:10:00	1	0	0	0	0	0	1	1	10	1	1	10	8	1
98	6	2	Falling Up	1	0	0	0	0	0	0	1	00:30:00	0	1	0	0	0	0	1	10	6	1	10	9	10	6
98	7	1	Falling Up	1	0	0	0	0	0	0	1	02:00:00	0	1	0	0	0	0	1	1	10	1	1	10	10	7
98	8	1	Abandon	1	0	0	0	0	0	0	1	00:10:00	1	0	0	0	0	0	1	1	10	1	1	10	10	10
98	8	2	Camera can't lie	1	0	0	0	0	0	0	0	00:30:00	0	1	0	0	0	0	1	1	1	1	1	8	10	1
98	9	1	Manic Drive	0	0	1	0	0	0	0	1	00:20:00	1	0	0	0	0	0	7	1	10	8	1	10	10	10
98	9	2	Rock'n'Roll	0	0	0	0	1	0	0	0	01:00:00	0	0	0	0	0	0	1	10	10	1	10	10	9	9
98	10	1	Let's get it	1	0	0	0	0	0	0	1	00:30:00	0	1	0	0	0	0	10	1	10	7	1	8	10	10
99	1	1	Klassik	0	1	1	0	0	0	0	0	02:00:00	1	0	0	1	0	0	7	5	5	6	4	6	9	9
99	1	2	Chormusik	0	0	0	0	0	0	0	1	02:00:00	0	0	0	0	0	0	9	9	7	9	8	8	10	10
99	2	1	Klassik	0	1	0	0	0	0	0	0	01:00:00	1	0	0	0	0	0	6	5	7	6	2	6	8	7
99	2	2	Rockmusik	0	1	0	0	0	0	0	0	01:00:00	1	0	0	0	0	0	6	5	5	6	5	7	8	8
99	3	1	Klassik	0	1	0	0	0	0	0	0	00:45:00	1	0	0	0	0	0	6	5	6	7	5	8	8	10
99	3	2	Jazz	0	1	0	0	0	0	0	0	00:30:00	1	0	0	0	0	0	6	5	7	8	5	7	9	9
99	3	3	Simon & Garfunkel	0	0	1	0	0	0	0	1	00:25:00	0	0	0	1	0	0	7	5	7	8	5	7	10	8
99	3	4	Chormusik	0	0	0	0	1	0	0	0	02:00:00	0	0	0	0	0	0	6	6	6	6	6	6	8	10
99	4	1	Klassik	0	1	0	0	0	0	0	0	00:30:00	1	0	0	0	0	0	6	5	7	7	6	8	8	8
99	4	2	Jazz	0	1	0	0	0	0	0	0	00:30:00	1	0	0	0	0	0	6	5	7	7	5	7	9	8
99	4	3	folk-rock	0	0	1	0	0	0	0	0	00:20:00	0	0	0	1	0	0	6	5	7	7	6	7	8	8
99	5	1	klassik	0	1	0	0	0	0	0	0	01:00:00	1	0	0	0	0	0	7	5	7	8	6	8	9	10
99	5	2	Klassik	0	0	1	0	0	0	0	1	00:50:00	0	0	0	1	0	0	7	5	9	6	5	8	10	9
99	6	1	Volksmusik	1	0	0	0	0	0	0	1	01:00:00	0	0	0	1	0	0	6	5	8	6	5	8	10	9
99	6	2	Klassik	0	0	1	0	0	0	0	1	00:30:00	0	0	0	1	0	0	6	5	8	6	5	7	10	10
99	7	1	Kirchenmusik (Gotteslob)	0	0	0	1	0	0	0	0	00:20:00	0	0	0	0	0	0	6	6	6	5	5	5	7	8
99	7	2	Chormusik	0	0	0	0	0	0	0	1	00:10:00	0	0	0	0	0	0	7	7	8	8	8	8	9	9
99	7	3	Chormusik	0	0	0	0	0	0	0	1	01:30:00	0	0	0	0	0	0	8	7	8	8	8	8	10	10
99	8	1	Klassik	0	1	0	0	0	0	0	0	01:00:00	1	0	0	0	0	0	6	5	7	6	5	7	8	10
99	8	2	Chormusik	0	0	0	0	0	0	0	1	02:00:00	0	0	0	0	0	0	7	7	5	7	7	4	10	10
99	9	1	klassik	0	1	0	0	0	0	0	0	01:00:00	1	0	0	0	0	0	6	5	7	6	5	7	9	9
99	9	2	Blues	0	1	0	0	0	0	0	0	01:00:00	1	0	0	0	0	0	6	5	6	6	5	6	8	6
99	9	3	Jazz	1	0	0	0	0	0	0	1	00:40:00	0	0	0	1	0	0	6	5	8	6	5	8	10	8
99	10	1	klassik	0	1	0	0	0	0	0	0	01:00:00	1	0	0	0	0	0	6	5	7	6	5	7	8	10
99	10	2	Chormusik	0	0	0	0	0	0	0	0	02:00:00	0	0	0	0	0	0	5	5	5	5	5	5	9	10
99	10	3	Jazz	0	1	0	0	0	0	0	1	00:40:00	1	0	0	0	0	0	6	5	8	6	5	8	10	9
100	1	1	Opeth	1	0	0	0	0	0	0	1	00:10:00	1	0	0	0	0	0	1	1	7	1	1	6	10	5
100	2	1	Die Ärzte	1	0	0	0	0	0	0	1	02:00:00	1	0	0	0	0	0	1	1	1	1	1	1	9	6
100	3	1	The Police, Toto	0	0	0	0	0	0	1	1	00:10:00	0	1	0	0	0	0	1	3	1	1	5	1	6	1
100	3	2	Insomnium	1	0	0	0	0	0	0	1	01:00:00	1	0	0	0	0	0	1	1	1	1	1	1	10	5
100	5	1	Rage Against The Machine, The Smashing Pumpkins	1	0	0	0	0	0	0	1	01:00:00	1	0	0	0	0	0	1	1	1	3	1	2	8	7
100	5	2	Amorphis, Insomnium	0	0	1	0	0	0	0	1	01:30:00	0	0	0	0	0	0	6	1	3	6	1	2	10	7
100	6	1	Red Fang, Chthonic	1	0	0	0	0	0	0	1	00:30:00	1	0	0	0	0	0	1	1	1	2	1	1	6	1
100	6	2	Diablo Swing Orchestra, The Smashing Pumpkins	0	0	1	0	0	0	0	1	01:30:00	0	0	0	0	0	0	10	1	4	9	1	3	9	9
100	7	1	Aerosmith, Stealers Wheel	1	0	0	0	0	0	0	1	00:30:00	1	0	0	0	0	0	1	1	1	1	1	1	8	7
100	7	2	Silversun Pickups, Mike Oldfield	1	0	0	0	0	0	0	1	03:00:00	1	0	0	0	0	0	1	1	8	1	1	8	8	8
100	8	1	Arch Enemy, At the Gates, Amon Amarth	1	0	0	0	0	0	0	1	01:30:00	1	0	0	0	0	0	4	1	2	4	1	2	7	7
100	9	1	Nile	1	0	0	0	0	0	0	1	00:30:00	1	0	0	0	0	0	2	1	3	2	1	2	6	3
100	9	2	Die Ärzte	1	0	0	0	0	0	0	1	01:00:00	1	0	0	0	0	0	2	1	3	2	1	2	8	7
100	9	3	Martin Solveig, Daft Punk	1	0	0	0	0	0	0	1	01:00:00	1	0	0	0	0	0	1	1	4	2	1	3	6	6
100	10	1	Ensiferum, Epica, Finntroll	1	0	0	0	0	0	0	1	02:30:00	1	0	0	0	0	0	2	1	4	2	1	3	9	7
101	1	1	Gary Go	1	0	0	0	0	0	0	1	02:00:00	1	0	0	0	0	0	1	2	7	3	1	7	7	4
101	1	2	Ragtime	0	1	0	0	0	0	0	0	00:30:00	0	0	0	0	0	1	1	1	1	2	1	5	6	2
101	2	1	Hildegard Knef	1	0	0	0	0	0	0	0	00:30:00	0	1	0	0	0	0	1	3	1	3	4	2	4	2
101	2	2	Rockmusik	0	0	0	0	0	0	0	1	01:30:00	0	1	1	0	1	0	7	8	5	6	9	9	10	9
101	3	1	Pop (Mainstream)	1	0	0	0	0	0	0	1	00:30:00	0	1	0	0	0	0	1	4	4	1	3	5	2	4
101	4	1	Pop	1	0	0	0	0	0	0	0	01:00:00	0	1	0	0	0	0	1	3	1	2	5	3	3	2
101	4	2	Motown Music	0	0	1	0	0	0	0	1	00:30:00	1	0	0	0	0	0	4	1	7	5	1	8	9	6
101	5	1	Pop	1	0	0	0	0	0	0	0	00:30:00	0	1	0	0	0	0	1	3	4	2	5	3	6	6
101	5	2	Klassik & Pop	0	0	0	0	1	0	1	1	00:30:00	0	0	0	0	0	1	3	1	2	3	1	3	6	2
101	6	1	(Rock-)/Popmusik	0	0	0	0	0	0	0	1	05:00:00	0	0	1	0	0	0	7	7	8	9	7	9	10	9
101	7	1	Popmusik	0	0	1	0	0	0	0	1	00:30:00	0	1	0	0	0	0	2	3	6	3	4	7	5	5
101	8	1	Rock	1	0	0	0	0	0	0	1	00:15:00	1	0	0	0	0	0	6	1	8	8	1	9	9	9
101	9	1	Rockmusik	1	0	0	0	0	0	0	1	00:30:00	0	1	0	0	0	0	4	4	6	7	6	7	8	8
101	9	2	Pop (Frida Gold)	1	0	0	0	0	0	0	0	00:30:00	1	0	0	0	0	0	2	1	5	2	1	7	4	4
102	1	1	Joanna Newson	1	0	0	0	0	0	0	1	02:00:00	1	0	0	0	0	0	8	3	8	7	2	8	10	5
102	1	2	Manu chao, franz. Ska, Salsa,	0	0	1	0	0	0	0	1	03:00:00	0	0	0	0	1	0	9	2	9	8	2	9	10	8
102	1	3	Spanische Singer Songwriter (z.B. Cesaria Evora)	1	0	0	0	0	0	0	1	02:00:00	0	0	0	0	0	0	6	7	8	5	7	7	9	2
102	2	1	the xx, waldeck	0	0	1	1	0	0	0	1	01:30:00	0	0	0	0	1	0	9	2	9	9	3	8	10	8
102	2	2	elektroswing	1	0	0	0	0	0	0	1	01:00:00	0	0	0	0	0	0	8	4	10	8	6	10	10	9
102	2	3	Soudtrack von "Juno"	1	0	0	0	0	0	0	1	01:30:00	0	0	0	0	0	0	7	8	9	6	8	8	9	8
102	2	4	Reggaeton, Pop/Rock	0	0	0	0	0	1	0	0	03:30:00	0	0	1	0	0	0	5	9	7	5	9	9	8	8
102	3	1	Deutsche singer-songwriter, Deutscher pop/rock	1	0	0	0	0	0	0	1	01:15:00	0	0	0	0	0	0	9	5	9	8	6	9	9	6
102	3	2	Noah and the whale	0	0	1	0	0	0	0	1	00:30:00	0	0	0	0	1	0	9	3	9	9	3	8	10	9
102	3	3	Swing, französische chansons	1	0	0	0	0	0	0	1	01:30:00	0	0	1	0	0	0	4	9	7	5	9	7	9	6
102	3	4	Capoeira	0	0	0	0	1	0	0	0	02:00:00	0	0	1	0	0	0	7	9	9	5	10	8	9	7
102	4	1	Noah and the whale	0	0	1	0	0	0	0	1	01:20:00	0	0	0	0	1	0	9	3	9	8	3	9	10	8
102	4	2	Livemusik Klassik und Jazz	0	1	0	0	0	0	0	0	02:00:00	0	0	1	0	0	1	7	9	8	6	10	7	8	7
102	4	3	deutsche singer-songwriter, Yann Tiersen	1	0	0	0	0	0	0	1	02:30:00	0	0	1	0	0	0	6	7	8	6	7	7	10	7
102	5	1	Putomayo, Weltmusik	1	0	0	0	0	0	0	1	01:00:00	1	0	0	0	0	0	8	3	9	8	2	9	10	6
102	5	2	Noah & the whale, Darwin Deeze	0	0	1	0	0	0	0	1	01:10:00	0	0	0	0	1	0	7	3	9	9	2	9	9	9
102	5	3	Swing	0	0	1	1	0	0	0	1	01:00:00	1	0	0	0	1	0	9	2	10	8	2	9	10	7
102	6	1	Trip hop, elektr-Jazz	1	0	0	0	0	0	0	1	01:00:00	0	0	1	0	0	0	6	9	7	3	9	5	9	8
102	6	2	Livemusik Swing	0	0	0	0	0	1	0	0	04:00:00	0	0	1	0	1	0	2	10	8	2	10	7	10	3
102	7	1	Darwin Deeze, Dillon, Death cup for cutie. Macaco	0	0	1	0	0	0	0	1	02:30:00	0	0	1	0	1	0	10	3	9	8	6	9	10	7
102	8	1	Chorkonzert live (Chanson-AG Münster)	1	0	0	0	0	0	0	1	03:00:00	1	0	0	0	0	0	9	10	9	9	10	9	9	8
102	8	2	franz. Chansons	0	0	1	0	0	0	0	1	00:30:00	1	0	0	0	1	0	9	3	8	9	3	8	9	5
102	8	3	Salsa	0	0	0	0	1	0	0	0	01:30:00	0	0	1	0	1	1	7	9	9	7	10	9	10	8
102	9	1	Boy, franz. Chansons	0	0	1	0	0	0	0	1	01:45:00	1	0	0	0	1	0	9	2	8	8	2	9	10	7
102	9	2	Ska, funk, raggea	1	0	0	0	0	0	0	1	03:00:00	0	0	0	0	0	0	5	9	8	4	10	8	9	7
102	10	1	The XX, of monsters and men	0	1	0	0	0	0	0	1	02:00:00	1	0	0	0	1	0	9	2	9	8	3	9	10	7
102	10	2	Klassik (Mozart)	1	0	0	0	0	0	0	1	01:30:00	1	0	0	0	0	0	5	1	9	3	2	7	9	5
102	10	3	Soul, Jazz, Gospel (Bsp.: Aretha Franklin)	1	0	0	0	0	0	0	1	02:00:00	1	0	0	0	0	0	3	9	9	4	10	9	10	7
103	1	1	Radiomusik (Shakira)	0	0	1	0	0	0	0	0	01:00:00	1	0	0	0	0	0	5	1	10	1	1	10	3	10
103	2	1	Schlaflied, Kinderhörspiel mit Liedern "Benny Blaufisch"	1	0	0	0	0	0	0	1	00:30:00	0	0	0	1	0	0	2	9	6	1	7	7	1	10
103	4	1	Danny Plett; Radiomusik	1	0	1	0	0	0	0	1	01:30:00	1	0	0	0	0	0	10	1	10	10	1	7	10	10
103	5	1	Radio	0	0	1	0	0	0	0	0	02:00:00	1	0	0	1	0	0	1	1	10	1	1	8	5	8
103	6	1	Kinderlieder	1	0	0	0	0	0	0	1	01:00:00	0	0	0	1	0	0	1	10	10	1	10	10	10	10
103	7	1	Band	0	0	0	0	0	0	0	0	01:00:00	0	1	1	1	1	0	10	10	10	10	10	10	10	10
103	8	1	Radio	0	0	1	0	0	0	0	0	01:00:00	1	0	0	0	0	0	1	1	8	1	1	7	6	8
103	8	2	Wolfgang Petri	0	0	0	0	0	0	1	0	01:30:00	0	0	1	0	0	0	1	3	1	1	4	1	2	2
103	9	1	Kinderhörspiel	1	0	0	0	0	0	0	1	01:30:00	0	0	0	1	0	0	1	10	1	1	10	1	10	10
103	10	1	radio	1	0	0	0	0	0	0	0		1	0	0	0	0	0	1	1	3	1	1	3	3	5
104	1	1	Pop	0	0	0	0	1	0	0	0	00:40:00	0	0	0	0	0	0	1	1	1	1	1	1	2	1
104	1	2	Jazz	0	0	1	0	0	0	0	1	00:05:00	1	0	0	0	0	0	1	1	6	1	1	6	10	8
104	2	1	Gospelmesse, französische Romantik (Chorproben geleitet)	0	0	0	0	0	0	0	1	03:00:00	0	0	0	0	0	0	1	1	1	1	1	1	10	10
104	3	1	Chorwerke von Bruckner und Rossini	0	0	0	0	0	0	0	1	01:30:00	0	0	0	0	0	0	1	1	1	1	1	1	10	10
104	3	2	Popmusik	1	0	0	0	0	0	0	0	00:05:00	1	0	0	0	0	0	1	1	1	1	1	4	3	1
104	4	1	Kirchenlieder	0	0	0	0	0	0	0	1	00:20:00	0	0	0	0	0	0	1	1	1	1	1	1	9	10
104	4	2	Männerchorliteratur	0	0	0	0	0	0	0	1	01:30:00	0	0	0	0	0	0	1	1	1	1	1	1	8	10
104	5	1	Kindermusical, Orgelmusik, Werke für Querflöte und Orgel	0	0	0	0	0	0	0	1	00:40:00	0	0	0	0	0	0	1	1	1	1	1	1	8	10
104	5	2	Orgelmusik (Klassik)	0	0	0	0	0	0	0	1	01:00:00	0	0	0	0	0	0	1	1	1	1	1	1	9	10
104	5	3	Mozart, Bach u.a. in einem Konzert für Querflöte und Orgel	0	0	0	1	0	0	0	0	01:00:00	0	0	1	0	1	0	1	1	1	1	1	1	9	10
104	7	1	Kirchengesang und Orgelmusik	0	0	0	0	0	0	0	0	00:20:00	0	0	0	0	0	0	5	5	1	5	5	1	9	9
104	8	1	Klaviermusik	1	0	0	0	0	0	0	1	01:00:00	0	0	0	0	0	0	1	1	1	1	1	1	7	10
104	9	1	Jazz-Chormusik	0	0	0	0	0	0	0	1	01:00:00	0	0	0	0	0	0	1	1	1	1	1	1	10	10
104	9	2	Klassische Kirchenchoräle	0	0	0	0	0	0	0	0	01:30:00	0	0	0	0	0	0	1	1	1	1	1	1	7	9
104	10	1	Bruckner: Te Deum; Rossini:Satabt mater	0	0	0	0	0	0	0	1	01:30:00	0	0	0	0	0	0	1	1	1	1	1	1	10	10
105	1	1	Swing und Jazz	1	0	0	0	0	0	0	1	00:30:00	1	0	0	0	0	0	10	2	7	10	7	7	10	10
105	2	1	Klassik	0	0	0	0	0	0	0	0	02:30:00	0	0	0	0	0	1	3	7	7	7	9	6	10	5
105	2	2	Gemischt	0	1	0	0	0	0	0	0	06:00:00	0	0	0	0	0	1	1	2	2	3	2	2	2	1
105	3	1	Gemischte Genres	1	0	0	0	0	0	0	0	02:00:00	1	0	0	0	0	0	3	3	3	3	3	3	2	4
105	3	2	Radio	0	0	1	0	0	0	0	0	01:00:00	0	0	1	0	0	0	1	1	1	4	4	4	4	3
105	4	1	Gemischt	0	1	0	0	0	0	0	0	04:00:00	0	0	0	0	0	1	1	1	1	1	1	1	5	1
105	5	1	Pop,Rock	0	0	1	0	0	0	0	0	08:00:00	0	0	0	0	0	1	1	1	1	1	1	1	3	3
105	5	2	Pop	0	0	1	0	0	0	0	0	00:20:00	1	0	0	0	0	0	3	3	3	3	4	4	4	3
105	6	1	Pop,Rock,Klassik	0	1	0	0	0	0	0	0	04:00:00	0	0	0	0	0	1	1	1	1	1	1	1	1	3
105	6	2	Jazz,Swing	1	0	0	0	0	0	0	1	03:00:00	1	0	0	0	0	0	5	4	4	5	4	2	10	6
105	7	1	Klassik	0	0	0	1	0	0	0	0	02:45:00	0	0	0	0	0	1	3	6	4	4	6	4	7	4
105	8	1	Gemischte Genres	0	1	0	0	0	0	0	0	08:00:00	0	0	0	0	0	1	1	1	1	1	2	1	5	4
105	8	2	Glee - Tell Him	1	0	0	0	0	0	0	1	00:26:00	1	0	0	0	0	0	9	7	7	9	4	8	9	1
105	9	1	gemischt	0	1	0	0	0	0	0	0	10:00:00	0	0	0	0	0	1	1	1	1	3	4	3	4	4
105	10	1	Gemischt	0	1	0	0	0	0	0	0	10:00:00	0	0	0	0	0	1	2	3	2	1	2	4	4	3
106	1	1	Rock/Alternative	1	0	0	0	0	0	0	1	00:30:00	1	0	0	0	0	0	8	2	6	8	1	8	10	9
106	2	1	Rock	1	0	0	0	0	0	0	1	00:05:00	1	0	0	0	0	0	3	3	7	2	1	7	8	2
106	3	1	Subway to Sally, Eisblumen	1	0	0	0	0	0	0	1	00:20:00	1	0	0	0	0	0	8	2	7	9	1	8	10	7
106	4	1	Sweeney Todd - Joanna (Musical?)	1	0	0	0	0	0	0	1	00:25:00	1	0	0	0	0	0	1	1	7	1	1	6	6	5
106	5	1	Greenday (Whake me up when September ends) u.a.	1	0	0	0	0	0	0	1	02:30:00	1	0	0	0	0	0	3	1	1	1	1	1	9	2
106	6	1	Rock	1	0	0	0	0	0	0	1	01:30:00	1	0	0	0	0	0	8	1	8	5	1	7	9	5
106	6	2	Rock/Punk	1	0	0	0	0	0	0	1	02:00:00	1	0	0	0	0	0	7	1	8	7	1	8	8	8
106	7	1	Pop	1	0	0	0	0	0	0	1	01:00:00	1	0	0	0	0	0	2	1	8	2	1	8	7	2
106	8	1	Pop	1	0	0	0	0	0	0	1	00:10:00	1	0	0	0	0	0	1	1	8	1	1	9	8	3
106	8	2	Rock	1	0	0	0	0	0	0	1	01:00:00	1	0	0	0	0	0	7	2	9	7	2	9	9	5
106	9	1	Pop	1	0	0	0	0	0	0	1	00:15:00	1	0	0	0	0	0	6	2	8	9	1	8	8	5
106	9	2	Rock	1	0	0	0	0	0	0	1	01:45:00	1	0	0	0	0	0	8	1	9	8	1	8	7	2
106	10	1	Pop	1	0	0	0	0	0	0	1	00:45:00	1	0	0	0	0	0	8	1	9	7	1	9	8	7
106	10	2	Pop, Modern Classic (Lindsey Stirling)	1	0	0	0	0	0	0	1	02:00:00	1	0	0	0	0	0	6	1	10	4	1	9	9	7
107	1	1	Meditationsmusik	1	0	0	0	0	0	0	1	01:00:00	1	0	0	0	0	0	8	1	8	7	1	7	7	3
107	2	1	Radio	0	0	1	0	0	0	0	0	01:00:00	1	0	0	0	0	0	7	1	7	7	1	7	8	3
107	3	1	klassische Gitarrenmusik, anschließend Blind Guardian	1	0	0	0	0	0	0	1	02:00:00	1	0	0	0	0	0	9	1	9	7	1	7	9	5
107	4	1	Radio - Bayern 1	0	0	1	0	0	0	0	0	01:00:00	1	0	0	0	0	0	6	1	7	5	1	6	8	3
107	5	1	Blind Guardian	1	0	0	0	0	0	0	1	03:00:00	1	0	0	0	0	0	10	1	10	9	1	9	10	6
107	6	1	Meditationsmusik	1	0	0	0	0	0	0	1	01:00:00	1	0	0	0	0	0	9	1	8	7	1	8	8	5
107	7	1	Meditationsmusik	1	0	0	0	0	0	0	1	01:00:00	1	0	0	0	0	0	7	1	8	7	1	7	7	6
107	8	1	Meditationsmusik	1	0	0	0	0	0	0	1	01:00:00	1	0	0	0	0	0	8	1	8	7	1	7	7	7
108	1	1	bach h-moll-Messe	0	1	0	0	0	0	0	1	01:30:00	1	0	0	0	0	0	6	8	9	7	8	9	5	8
108	2	1	Klassik	0	1	0	0	0	0	0	0	01:30:00	0	0	0	0	0	1	8	9	9	8	9	10	9	9
108	3	1	rammstein, cd herzeleid	0	0	1	0	0	0	0	1	01:00:00	1	0	0	0	0	0	8	1	9	8	1	9	10	8
108	4	1	Rock/Pop	0	0	1	0	0	0	0	0	00:30:00	1	0	0	0	0	0	1	1	8	1	1	8	8	8
108	4	2	Klassik	0	0	1	0	0	0	0	0	00:30:00	1	0	0	0	0	0	1	1	8	1	1	5	5	4
108	6	1	Rock	1	0	0	0	0	0	0	0	01:30:00	0	0	0	1	0	0	9	9	9	9	9	9	10	10
109	1	1	Entspannungsmusik Arnd Stein	1	0	0	0	0	0	0	1	01:30:00	0	1	0	0	0	0	4	2	8	3	2	9	10	10
109	1	2	Pop	0	1	0	0	0	0	0	0	05:00:00	0	0	0	0	0	1	1	1	2	1	1	2	5	8
109	2	1	verschiedene Popmusik	0	0	1	0	0	0	0	0	01:00:00	0	0	0	1	0	0	1	1	2	1	1	4	5	10
109	3	1	Geistliche Musik	0	0	0	0	0	0	0	0		0	1	1	1	0	0	5	5	5	6	8	6	10	10
109	4	1	Christliche Musik	0	0	1	0	0	0	0	1		1	0	0	0	0	0	5	1	6	5	1	9	10	10
109	5	1	Variationen über den Kanon in D von Pachelbel	1	0	0	0	0	0	0	1		1	0	0	0	0	0	10	1	9	9	1	9	10	9
109	6	1	Arnd Stein Entspannungsmusik	1	0	0	0	0	0	0	1		0	1	0	0	0	0	7	4	7	7	3	8	10	10
110	1	1	Silbermond	0	0	1	0	0	0	0	1	02:30:00	1	0	0	0	0	0	8	4	10	8	10	10	10	9
110	2	1	Pop	1	0	1	0	0	0	0	0	05:00:00	1	0	0	0	0	0	8	2	8	9	2	9	8	9
110	3	1	Dance/House	1	0	0	0	0	0	0	0	02:00:00	1	0	0	0	0	0	2	2	9	2	2	10	10	10
110	3	2	Entspannungsmusik	0	0	0	0	0	0	0	0	01:00:00	0	0	0	0	1	0	5	1	8	7	1	10	3	2
110	4	1	Culcha Candela	0	0	1	0	0	0	0	1	02:00:00	1	0	0	0	0	0	1	1	10	1	1	10	10	10
110	5	1	Pop	0	0	1	0	0	0	0	0	00:30:00	1	0	0	0	0	0	1	1	1	1	1	6	6	6
110	6	1	Dance	1	0	0	0	0	0	0	0	04:30:00	0	1	0	0	0	0	2	2	10	1	1	10	10	10
110	7	1	Pop	1	0	0	0	0	0	0	0	01:00:00	0	1	0	0	0	0	1	1	1	1	1	1	5	8
110	8	1	Linkin Park	0	0	1	0	0	0	0	1	01:00:00	0	1	0	0	0	0	10	2	10	10	2	10	10	9
110	9	1	Lounge	1	0	0	0	0	0	0	0	01:00:00	1	0	0	0	0	0	1	1	1	1	1	1	6	5
110	10	1	Pop	1	0	0	0	0	0	0	0	01:00:00	0	1	0	0	0	0	3	1	10	3	1	10	7	9
111	1	1	Mainstream	0	0	1	0	0	0	0	0	00:30:00	0	1	0	0	0	0	1	4	8	3	4	7	8	3
111	2	1	Deutschrock	0	0	1	0	0	0	0	1	00:20:00	1	0	0	0	0	0	8	1	6	8	2	4	9	8
111	3	1	Max Herre	0	0	1	0	0	0	0	1	00:30:00	1	0	0	0	0	0	7	1	6	8	2	6	10	7
111	4	1	Mainstream	1	0	0	0	0	0	0	0	00:10:00	0	0	0	1	0	0	2	3	6	1	2	7	4	3
111	5	1	Max Herre	0	0	1	0	0	0	0	1	00:30:00	1	0	0	0	0	0	7	1	5	6	1	8	8	6
111	6	1	80er	1	0	0	0	0	0	0	0	02:00:00	0	0	1	1	0	0	2	7	4	1	7	5	3	1
111	7	1	Mainstream	1	0	0	0	0	0	0	0	00:10:00	1	0	0	0	0	0	2	1	7	1	1	6	3	2
111	8	1	Mainstream/ Radio Energy	1	0	0	0	0	0	0	0	00:10:00	1	0	0	0	0	0	2	2	7	1	1	6	4	2
111	9	1	Deutschrock	1	0	0	0	0	0	0	1	00:30:00	1	0	0	0	0	0	9	2	6	8	2	7	8	7
111	10	1	Max Herre	0	0	1	0	0	0	0	1	00:30:00	1	0	0	0	0	0	8	2	7	8	1	7	8	4
112	1	1	Zufällige Wiedergabe (Pop, Alternative, Rock...Anberlin, Emil Bulls,...)	0	0	1	0	0	0	0	1	01:30:00	0	0	0	0	1	0	1	1	3	1	1	7	10	10
112	2	1	Wii-Spielmusik von Mario Kart	1	0	0	0	0	0	0	0	02:00:00	0	0	0	1	0	0	3	7	8	1	8	8	7	7
112	3	1	hauptsache traurig (versch. Soundtrack, Alternative,...)	1	0	0	0	0	0	0	1	01:00:00	1	0	0	0	0	0	10	1	1	8	2	2	10	9
112	4	1	Radio	0	1	0	0	0	0	0	0	02:00:00	0	0	0	0	0	1	1	2	1	2	2	1	6	3
112	5	1	Anberlin - alle Alben	1	0	0	0	0	0	0	1	04:00:00	1	0	0	0	0	0	4	1	4	4	1	4	10	10
113	1	1	The Cat Empire	0	0	1	0	0	0	0	1	00:30:00	1	0	0	0	0	0	3	1	7	2	1	9	10	10
113	2	1	Paolo Nuitini	1	0	0	0	0	0	0	1	02:00:00	1	0	1	0	0	0	2	8	2	2	5	2	9	10
113	2	2	Pop	0	0	1	0	0	0	0	1	00:40:00	1	0	0	0	0	0	6	1	9	1	1	9	6	5
113	3	1	hip hop	0	1	0	0	0	0	0	0	05:30:00	0	0	0	0	0	1	1	4	4	2	2	3	6	7
113	3	2	motown	0	0	1	0	0	0	0	1	00:40:00	1	0	0	0	0	0	7	1	9	3	1	8	9	9
113	4	1	Paolo Nutini	1	0	0	0	0	0	0	1	01:00:00	1	0	0	0	0	0	1	1	9	1	1	9	9	9
113	4	2	Santigold	0	0	0	1	0	0	0	1	00:20:00	1	0	0	0	0	0	3	1	8	3	1	9	8	8
113	5	1	Rock'n'Roll	1	0	0	0	0	0	0	1	01:00:00	1	0	0	0	0	0	3	1	8	3	1	8	8	8
113	5	2	techno, pop	0	0	0	0	1	0	0	1	01:00:00	1	0	0	0	0	0	6	1	10	3	1	9	5	8
113	6	1	Jazz/Elektro	1	0	0	0	0	0	0	1	02:00:00	0	1	0	0	0	0	1	3	7	1	3	7	9	5
113	6	2	The Cat Empire u Walk the Moon	0	0	1	0	0	0	0	1	00:15:00	1	0	0	0	0	0	5	1	8	3	1	8	10	9
113	7	1	Jazz/Elektro	0	0	0	0	0	0	1	1	02:00:00	0	1	0	0	0	0	3	8	7	2	5	8	8	5
113	7	2	motown	0	0	1	0	0	0	0	1	00:15:00	1	0	0	0	0	0	7	1	8	7	1	8	9	9
113	7	3	radio	1	0	0	0	0	0	0	0	00:20:00	1	0	0	0	0	0	4	1	1	3	1	7	5	8
113	8	1	Paolo Nutini	0	0	1	0	0	0	0	1	00:20:00	1	0	0	0	0	0	9	1	8	9	1	9	9	8
113	8	2	Dancehall/Pop	1	0	0	0	0	0	0	1	00:40:00	1	0	0	0	0	0	9	1	9	8	1	9	8	9
113	9	1	kitty daisy and lewis	0	0	1	0	0	0	0	1	01:00:00	1	0	0	0	0	0	7	1	7	9	1	9	9	8
113	9	2	paolo nutini radio	1	0	0	0	0	0	0	1	01:30:00	1	0	0	0	0	0	4	1	7	8	1	7	10	9
113	10	1	jazz	1	0	0	0	0	0	0	1	03:00:00	1	0	0	0	0	0	3	1	7	3	1	6	9	8
113	10	2	paolo nutini	1	0	0	0	0	0	0	1	00:30:00	1	0	0	0	0	0	8	1	9	9	1	8	9	10
113	10	3	pop	0	0	0	0	1	0	0	1	01:30:00	1	0	0	0	0	0	10	1	10	10	1	10	7	9
114	1	1	M. Jackson	1	0	0	0	0	0	0	1	00:15:00	1	0	0	0	0	0	5	5	7	5	4	4	7	3
114	2	1	Call me maybe	1	0	0	0	0	0	0	1	00:30:00	1	0	0	0	0	0	8	7	9	9	6	7	9	8
114	3	1	I like it	1	0	0	0	0	0	0	1	00:15:00	1	0	0	0	0	0	6	3	5	6	3	5	6	3
114	4	1	I like it	1	0	0	0	0	0	0	1	00:30:00	1	0	0	0	0	0	5	2	2	4	2	2	3	3
114	5	1	turn me on	0	0	1	0	0	0	0	1	00:30:00	0	0	0	0	1	0	4	1	2	4	1	2	6	7
114	6	1	Disco pogo	0	0	1	0	0	0	0	0	00:10:00	0	0	0	1	0	0	2	6	2	2	7	2	3	3
114	7	1	somewhere over the rainbow	0	0	1	0	0	0	0	1	00:05:00	1	0	0	0	0	0	2	1	1	2	1	1	3	2
114	8	1	Sky and sand	1	0	0	0	0	0	0	1	00:15:00	1	0	0	0	0	0	6	3	4	6	3	2	7	6
114	9	1	a river flows in you	0	0	0	1	0	0	0	0	00:05:00	0	1	0	0	0	0	5	3	2	5	3	2	7	6
114	10	1	Call me maybe	1	0	0	0	0	0	0	1	00:30:00	1	0	0	0	0	0	6	6	7	7	7	8	8	8
115	1	1	Ani DiFranco	1	0	0	0	0	0	0	1	00:10:00	1	0	0	0	0	0	9	3	8	10	1	6	9	2
115	2	1	flotte Rockmusik	1	0	0	0	0	0	0	1	00:40:00	1	0	0	0	0	0	1	1	10	1	1	8	7	9
115	2	2	neuer deutscher hiphop; damien rice	1	0	0	0	0	0	0	1	00:30:00	1	0	0	0	0	0	10	1	4	10	1	5	9	5
115	2	3	missa pange lingua ; josquin	0	1	0	0	0	0	0	0	00:10:00	0	0	0	0	0	1	1	3	1	9	2	1	8	1
115	3	1	Counting Crows	0	0	1	0	0	0	0	1	00:15:00	0	0	0	0	1	0	4	1	9	3	1	7	9	9
115	4	1	clueso	0	0	1	0	0	0	0	1	03:00:00	1	0	0	0	0	0	3	1	9	4	1	7	8	8
115	5	1	pop	0	0	1	0	0	0	0	0	00:20:00	0	0	0	1	0	0	3	2	8	1	2	7	4	6
115	5	2	Jazz	0	0	0	0	0	1	0	0	03:00:00	0	0	1	0	1	1	3	9	8	1	9	8	5	6
115	6	1	rock, pop	0	0	1	0	0	0	0	0	04:00:00	0	0	1	0	0	0	4	7	9	3	8	10	4	7
115	7	1	selbst geschriebene Songs	1	0	0	0	0	0	0	1	00:10:00	1	0	0	0	0	0	4	1	10	3	1	10	6	1
115	8	1	Damien Rice	1	0	0	0	0	0	0	1	00:30:00	1	0	0	0	0	0	10	1	5	10	1	7	9	7
116	1	1	Radio-Charts	1	0	0	0	0	0	0	1	00:30:00	1	0	0	0	0	0	2	3	8	1	2	10	8	9
116	2	1	Pop	0	0	1	0	0	0	0	1	00:45:00	0	0	0	0	1	0	1	1	10	1	1	10	10	10
116	3	1	Lena	1	0	0	0	0	0	0	1	01:00:00	1	0	0	0	0	0	1	1	10	1	1	10	10	7
116	4	1	Viva	1	0	0	0	0	0	0	0	00:45:00	1	0	0	0	0	0	1	1	10	1	1	8	6	6
116	5	1	Lena	1	0	0	0	0	0	0	1	00:15:00	1	0	0	0	0	0	3	1	10	4	1	8	9	8
116	6	1	Lena	1	0	0	0	0	0	0	1	01:00:00	1	0	0	0	0	0	4	1	10	6	1	9	10	8
116	7	1	Pop	1	0	0	0	0	0	0	1	01:00:00	1	0	0	0	0	0	1	1	10	3	1	8	6	10
116	8	1	Lena	1	0	0	0	0	0	0	1	00:45:00	1	0	0	0	0	0	5	1	7	7	1	8	10	9
116	9	1	Pop	1	0	0	0	0	0	0	0	01:00:00	1	0	0	0	0	0	1	1	8	2	1	7	5	10
116	10	1	Jamie Cullum	1	0	0	0	0	0	0	1	01:00:00	1	0	0	0	0	0	10	1	10	10	1	10	10	10
117	1	1	House/Electro; Gorillaz	1	0	0	0	0	0	0	1	02:30:00	1	0	0	0	0	0	9	8	9	7	8	8	9	7
117	2	1	House/Electro	1	0	0	0	0	0	0	1	01:00:00	1	0	0	0	0	0	5	6	8	5	8	8	9	6
117	3	1	Electro/House, Electroswing	1	0	0	0	0	0	0	1	02:30:00	0	0	0	0	0	0	5	6	9	5	6	7	7	6
117	4	1	Stil vor Talent	1	0	0	0	0	0	0	1	00:30:00	1	0	0	0	0	0	7	5	8	6	6	8	8	5
117	5	1	Crystal Castles, Electro/House, Purity Ring	1	0	0	0	1	0	0	1	03:00:00	1	0	0	0	0	0	7	8	9	8	6	7	9	7
117	6	1	Crystal Castles, Electro/House	1	0	0	0	0	0	0	1	02:30:00	1	0	0	0	0	0	7	6	6	7	6	7	8	5
117	7	1	Electro/House	1	0	0	0	0	0	0	1	02:00:00	1	0	0	0	0	0	7	7	8	6	6	7	8	6
117	7	2	Electro/House	1	0	0	0	0	0	0	1	01:15:00	0	0	1	0	1	0	7	10	9	7	8	9	8	6
117	8	1	Electro/House, Crystal Fighters, Baths (sehr ruhig)	1	0	0	0	0	0	0	1	01:00:00	1	0	0	1	0	0	9	6	8	8	5	8	9	5
117	9	1	Baths	1	0	0	0	0	0	0	1	01:30:00	1	0	0	0	0	0	8	8	8	7	7	8	8	5
118	1	1	Pop (Rihanna)	1	0	0	0	0	0	0	1	00:30:00	1	0	0	0	0	0	3	1	7	4	2	6	5	4
118	1	2	Icona Pop	1	0	0	0	0	0	0	1	00:15:00	1	0	0	0	0	0	10	8	7	9	7	8	10	7
118	2	1	House	0	0	0	0	1	0	0	0	01:00:00	0	0	0	0	0	0	3	1	9	3	2	7	6	3
118	3	1	Rock, Black	0	0	0	0	0	1	0	0	04:00:00	0	0	1	0	0	0	7	8	8	7	10	7	4	7
118	5	1	Kraftklub	0	0	1	0	0	0	0	1	00:30:00	1	0	0	0	0	0	3	2	7	1	1	7	9	9
118	6	1	Seeed	1	0	0	0	0	0	0	1	01:00:00	0	0	1	0	0	0	3	1	9	2	1	8	8	5
118	7	1	Adele und andere ruhige Musik	1	0	0	0	0	0	0	1	01:00:00	1	0	0	0	0	0	8	5	7	8	3	7	6	6
118	8	1	Deutschrock/Liebeslieder	1	0	0	0	0	0	0	1	02:00:00	1	0	0	0	0	0	8	8	9	8	7	7	7	8
118	9	1	Pop	1	0	0	0	0	0	0	1		1	0	0	0	0	0	9	3	8	8	3	7	6	7
118	9	2	alles mögliche von Rock, Pop, Elektro	1	0	0	0	0	0	0	1	03:00:00	1	0	0	0	0	0	8	9	8	8	6	5	8	8
118	10	1	Rock	0	0	0	0	1	0	0	1	00:30:00	0	0	1	0	0	0	8	2	7	8	1	5	7	3
119	1	1	Alternative	1	0	0	0	0	0	0	1	01:00:00	1	0	0	0	0	0	3	1	9	3	1	6	9	8
119	2	1	Electro	1	0	0	0	0	0	0	1	00:20:00	1	0	0	0	0	0	4	1	8	2	2	7	7	10
119	4	1	Alternative	1	0	0	0	0	0	0	1	01:00:00	1	0	0	0	0	0	9	1	9	8	1	8	9	8
119	5	1	Alternative	1	0	0	0	0	0	0	1	03:00:00	1	0	0	0	0	0	10	1	9	7	1	8	9	9
119	6	1	Alternative	1	0	0	0	0	0	0	1	00:20:00	1	0	0	0	0	0	1	1	7	2	2	5	10	8
119	7	1	Electro	0	0	0	0	0	0	1	1	00:30:00	0	0	1	0	0	0	1	10	4	1	8	7	8	6
119	8	1	Electro	1	0	0	0	0	0	0	1	02:00:00	1	0	0	0	0	0	1	1	7	4	1	8	8	7
119	9	1	Alternative, Electro	1	0	0	0	0	0	0	1	04:00:00	1	0	0	0	0	0	8	1	7	6	1	8	8	7
119	9	2	Pop	0	0	0	0	0	0	1	0	00:30:00	0	0	1	0	0	0	1	1	3	1	1	4	4	1
119	10	1	Alternative	1	0	0	0	0	0	0	1	02:00:00	1	0	0	0	0	0	1	1	8	2	1	8	10	8
120	1	1	Linkin Park, Lady Gaga, Sky Ferreira, David Guetta feat. Sia, Kesha, Nine Inch Nails, Netsky, Helloween, DJ Fresh, Guerreros Tibianos, Rise Against, 009 Sound System, Hawk Nelson, We are the Emergency	1	1	1	1	0	0	0	1	02:00:00	1	0	0	0	1	1	10	1	6	7	1	4	9	5
120	2	1	Rock	0	0	1	0	0	0	0	1	00:30:00	1	0	0	0	0	0	8	1	7	4	1	7	10	5
120	2	2	Klassik	1	0	0	0	0	0	0	1	01:00:00	1	0	0	0	0	0	10	1	10	8	1	10	10	9
120	3	1	Meditation	1	0	0	0	0	0	0	1	00:45:00	1	0	0	0	0	0	10	1	10	5	1	5	10	7
120	4	1	Klassik	1	0	0	0	0	0	0	1	00:45:00	1	0	0	0	0	0	10	1	10	7	1	7	7	6
120	4	2	Rock/Pop	1	0	1	0	0	0	0	1	01:05:00	1	0	0	0	1	0	7	1	8	5	3	9	8	9
120	5	1	Rock, Pop	0	0	1	0	0	0	0	1	00:50:00	1	0	0	0	1	0	5	1	8	3	4	6	7	8
120	6	1	Meditationsmusik	1	0	0	0	0	0	0	1	00:30:00	1	0	0	0	0	0	8	1	7	5	1	6	10	7
120	7	1	Meditation und Klassik	1	0	0	0	0	0	0	1	01:30:00	1	0	0	0	0	0	6	1	10	8	1	8	10	5
120	8	1	Entspannung aller Art	1	0	0	0	0	0	0	1	05:45:00	1	0	0	0	0	0	10	1	10	7	1	9	9	3
120	9	1	Klassik	1	0	0	0	0	0	0	1	02:00:00	1	0	0	0	0	0	8	1	10	6	1	4	5	4
120	10	1	Klassik	1	0	1	0	0	0	0	1	02:00:00	1	0	0	0	1	0	3	1	10	4	2	5	7	6
120	10	2	Rock / Pop	1	0	0	0	0	0	0	1	01:00:00	1	0	0	0	0	0	10	1	10	6	1	8	10	9
121	1	1	Thomas Tallis - Spam in alium	0	0	1	0	0	0	0	1	00:35:00	1	0	0	0	0	0	5	1	3	10	6	10	10	10
121	2	1	Kinderlieder - Kinderchor	0	1	0	0	0	0	0	1	00:45:00	0	0	0	0	0	0	10	10	1	10	10	1	10	10
121	3	1	Barock - Bachkantaten	0	1	0	0	0	0	0	1	02:00:00	0	0	0	0	0	0	10	10	6	10	10	10	10	8
121	3	2	Kinderchor - Kinderlieder	0	1	0	0	0	0	0	1	01:00:00	0	0	0	0	0	0	10	10	10	10	10	10	10	10
121	4	1	Klassik - Chormusik - Thomas Tallis	0	0	1	0	0	0	0	1	01:30:00	1	0	0	0	0	0	1	1	1	1	1	1	10	10
121	5	1	querbeet	0	1	0	1	0	0	0	1	04:00:00	0	0	0	0	0	0	1	10	5	1	10	5	8	10
121	6	1	eigene Improvisation	0	0	0	0	0	0	0	1	00:23:00	0	0	0	0	0	0	3	10	2	5	8	8	10	10
121	7	1	Sacropop - Posaunenchor	0	1	0	0	0	0	0	1	01:00:00	0	0	0	0	0	1	1	10	1	1	7	1	8	10
121	8	1	Kinderlieder	0	1	0	0	0	0	0	1	00:45:00	0	0	0	0	0	0	2	10	1	2	10	1	10	10
121	8	2	Musik für Posaunenchor - Volksmusik, Sacropop	0	1	0	0	0	0	0	1	01:30:00	0	0	1	0	0	0	1	10	1	1	10	1	10	10
122	1	1	Prag - Bis einer geht	1	0	0	0	0	0	0	1	00:15:00	1	0	0	0	0	0	10	2	7	8	1	9	9	6
122	1	2	Emmy the Great - Trellick Tower	0	0	1	0	0	0	0	1	00:35:00	1	0	0	0	0	0	10	1	7	3	1	9	10	10
122	2	1	"Unser Song für Malmö"-Teilnehmer	1	0	0	0	0	0	0	1	00:35:00	1	0	0	0	0	0	1	6	2	3	2	5	5	1
122	2	2	Grimes	1	0	0	0	0	0	0	1	00:15:00	1	0	0	0	0	0	8	2	10	6	1	9	10	8
122	3	1	Nelly Furtado - Bajo Otra Luz	1	0	0	0	0	0	0	1	00:45:00	1	0	0	0	0	0	1	3	1	2	1	2	7	8
122	3	2	Adam Green	1	0	0	0	0	0	0	1	00:30:00	1	0	0	0	0	0	9	1	2	7	1	3	5	6
122	3	3	Prag	1	0	0	0	0	0	0	1	00:20:00	0	0	1	0	0	0	1	8	4	1	5	2	5	1
122	4	1	Girls Aloud - Can't Speak French	1	0	0	0	0	0	0	1	01:00:00	1	0	0	0	0	0	9	1	2	10	1	5	6	4
122	4	2	Pop	1	0	0	0	0	0	0	0	00:15:00	1	0	0	0	0	0	3	1	4	5	1	3	3	6
122	4	3	Marina & The Diamonds - Homewrecker	0	0	1	0	0	0	0	1	00:20:00	1	0	0	0	0	0	9	3	5	5	5	6	10	10
122	5	1	Grimes	1	0	0	0	0	0	0	1	00:35:00	1	0	0	0	0	0	8	2	6	8	1	6	8	7
122	5	2	Blood Red Shoes	1	0	0	0	0	0	0	1	00:45:00	1	0	0	0	0	0	8	2	9	4	1	9	9	7
122	5	3	Korn - Word Up	1	0	0	0	0	0	0	0	00:15:00	0	0	1	0	0	0	1	10	2	1	8	3	3	2
122	5	4	Oldies	1	0	0	0	0	0	0	1	04:00:00	0	0	1	0	0	0	8	10	10	8	10	8	9	9
122	6	1	Pop	0	0	0	0	0	0	1	0	00:30:00	0	0	0	1	0	0	3	7	3	2	5	2	5	10
122	6	2	Pop	0	0	0	0	0	0	1	0	00:30:00	0	0	0	1	0	0	4	6	3	4	5	2	5	10
122	6	3	Oldies	0	0	0	1	0	1	0	0	06:00:00	0	0	1	1	1	0	8	10	9	9	10	9	7	8
122	7	1	Pop	0	0	0	0	0	0	1	0	00:45:00	0	0	0	1	0	0	4	6	3	3	7	1	5	8
122	7	2	Keane - Everybody's Changing	0	0	0	0	0	0	1	1	00:30:00	0	0	0	1	0	0	10	4	8	10	4	9	10	9
122	7	3	Lenka, Sky Ferreira	1	0	0	0	0	0	0	1	01:25:00	0	0	1	0	0	0	7	2	5	8	2	8	9	10
122	8	1	MS MR – Fantasy	1	0	0	0	0	0	0	1	02:00:00	1	0	0	0	0	0	9	1	8	7	1	9	8	9
122	9	1	Pop	1	0	0	0	0	0	0	1	02:00:00	1	0	0	0	0	0	9	6	3	7	3	5	4	1
122	10	1	Lily Allen	1	0	0	0	0	0	0	1	00:20:00	1	0	0	0	0	0	9	5	10	8	4	9	10	10
122	10	2	Pop	0	0	1	0	0	0	0	1	00:20:00	1	0	0	0	0	0	8	1	6	5	1	2	5	5
123	1	1	Popmusik	0	0	1	0	0	0	0	0	00:34:00	1	0	0	0	0	0	7	1	8	7	1	8	9	10
123	1	2	Popmusik	0	1	0	0	0	0	0	1	00:15:00	0	0	0	0	0	0	5	9	1	5	9	1	9	10
123	2	1	Pop	0	0	1	0	0	0	0	0	00:48:00	1	0	0	0	0	0	7	1	7	7	1	6	6	10
123	3	1	Popmusik	0	0	1	0	0	0	0	0	01:12:00	1	0	0	0	0	0	5	1	7	6	1	5	9	10
123	3	2	Popmusik	0	0	0	0	0	0	1	1	00:15:00	0	0	0	0	0	0	1	1	1	1	1	1	8	10
123	4	1	Popmusik	0	0	1	0	0	0	0	0	00:24:00	1	0	0	0	0	0	1	1	7	1	1	6	8	10
123	4	2	Klassik	0	0	0	1	0	0	0	0	01:00:00	0	0	1	0	1	0	1	9	1	1	9	1	8	8
123	5	1	Popmusik	0	0	1	0	0	0	0	0	00:37:00	1	0	0	0	0	0	1	1	7	1	1	7	9	10
123	6	1	Popmusik	0	0	1	0	0	0	0	0	00:15:00	1	0	0	0	0	0	4	1	6	4	1	6	9	10
123	6	2	Klassik a capella	0	0	1	0	0	0	0	1	00:07:00	1	0	0	0	0	0	8	1	7	8	1	7	10	10
123	7	1	Popmusik	0	0	1	0	0	0	0	0	00:30:00	1	0	0	0	0	0	1	1	8	1	1	8	9	10
124	1	1	Nena Liebe ist	1	0	0	0	0	0	0	1	04:00:00	1	0	0	0	0	0	1	6	2	4	4	4	10	7
124	1	2	Klassik, Charts, Mix	0	0	1	0	0	0	0	0	01:00:00	1	0	0	0	0	0	7	7	5	8	7	5	10	8
124	2	1	Klassik	1	0	0	0	0	0	0	1	04:00:00	1	0	0	0	0	0	10	2	2	8	3	3	10	7
124	3	1	Charts 2012	0	0	1	0	0	0	0	0	01:30:00	1	0	0	0	0	0	8	7	4	6	8	4	10	5
124	4	1	Klassik(Soundracks), Charts	0	0	1	1	0	0	0	0	03:00:00	1	0	0	0	0	0	6	6	4	7	6	4	10	6
124	5	1	Filmmusik,Soundrack, Klassik	1	0	0	0	0	0	0	1	04:00:00	1	0	0	0	0	0	10	4	3	8	4	3	10	7
124	6	1	Charts,Mix,Electro,House	1	0	1	1	0	0	0	0	05:00:00	0	0	0	0	0	0	7	7	5	8	5	5	10	6
124	7	1	Breathless, Pleasurkarf	0	0	1	0	0	0	0	1	01:00:00	1	0	0	0	0	0	6	6	4	7	5	3	10	6
124	8	1	Dockyard, Paul Kalkbrenner	0	0	1	0	0	0	0	1	01:00:00	1	0	0	0	0	0	7	6	5	6	5	3	10	5
125	1	1	Sportfreunde Stiller	0	0	1	0	0	0	0	1	02:00:00	1	0	0	0	0	0	7	3	7	6	2	7	10	8
125	1	2	Emma6	0	0	1	1	0	0	0	1	00:20:00	0	0	0	0	1	0	9	4	8	9	3	9	10	10
125	1	3	Luxuslärm	1	0	0	0	0	0	0	1	01:00:00	1	0	0	0	0	0	10	3	9	10	3	9	10	10
125	2	1	Die Ärzte	0	0	1	0	0	0	0	1	00:20:00	1	0	0	0	0	0	7	3	9	7	3	9	8	7
125	2	2	Madson	0	0	1	0	0	0	0	1	02:00:00	0	0	1	0	0	0	8	8	5	7	9	6	9	9
125	2	3	Bruno Mars	1	0	0	0	0	0	0	1	01:00:00	0	1	0	0	0	0	6	9	8	5	8	8	9	8
125	3	1	Coldplay	0	0	1	0	0	0	0	1	00:10:00	1	0	0	0	0	0	5	3	8	5	3	9	8	5
125	3	2	Queen	0	0	0	0	1	0	0	0	00:30:00	0	0	1	0	0	0	4	8	6	4	9	7	8	4
125	4	1	Culcha Candela	0	0	1	0	0	0	0	1	00:15:00	0	0	1	1	0	0	3	7	6	4	8	7	9	7
125	4	2	Psy	0	0	0	0	0	0	0	0	00:30:00	0	0	1	1	0	0	4	8	4	4	8	4	7	5
125	4	3	Radio-Mix	1	0	0	0	0	0	0	0	01:00:00	0	1	0	0	0	0	7	8	7	8	9	8	8	7
125	5	1	electro-set	1	0	0	0	0	0	0	1	01:30:00	1	0	0	0	0	0	3	3	9	3	3	9	10	10
125	5	2	Radio-Mix	0	0	0	0	0	0	1	0	00:30:00	0	1	0	0	0	0	4	7	8	3	8	9	7	5
125	5	3	Culcha Candela	0	0	0	1	0	0	0	0	02:30:00	0	0	1	1	1	0	2	9	7	3	9	9	9	6
125	6	1	Radio	0	0	0	0	0	0	1	0	00:30:00	0	1	0	0	0	0	5	8	7	4	8	7	8	6
125	6	2	Pop	0	0	0	1	0	0	0	0	02:30:00	0	1	1	1	1	0	4	9	7	3	9	8	8	6
125	7	1	Radio	0	0	0	0	0	0	1	0	00:30:00	0	1	0	0	0	0	4	8	7	3	8	8	6	7
125	7	2	Emma6	0	0	1	0	0	0	0	1	01:30:00	0	1	0	0	0	0	4	9	8	4	9	9	10	10
125	7	3	Radio	0	0	0	0	0	0	1	0	00:30:00	0	1	0	0	0	0	3	9	7	3	8	8	7	7
125	7	4	Oasis	0	0	1	0	0	0	0	1	02:00:00	1	0	0	0	0	0	8	3	9	9	3	9	10	10
125	7	5	Emma6	1	0	0	0	0	0	0	1	01:00:00	1	0	0	0	0	0	9	3	7	9	3	8	10	10
125	8	1	Luxuslärm	1	0	0	0	0	0	0	1	01:30:00	1	0	0	0	0	0	9	2	8	9	3	9	10	9
125	10	1	3 doors down	0	0	1	0	0	0	0	1	00:15:00	1	0	0	0	0	0	8	3	9	8	3	9	9	9
125	10	2	Emma6	0	0	1	0	0	0	0	1	02:30:00	1	0	0	0	0	0	9	2	9	9	2	9	10	10
125	10	3	electro	0	0	0	0	0	0	1	1	01:30:00	0	1	1	0	0	0	2	9	9	2	9	9	8	8
125	10	4	Psy	0	0	0	0	0	0	1	0	01:00:00	0	1	0	0	0	0	7	8	8	8	8	9	9	7
