# Supplementary material for: The Goals and Effects of Music Listening and Their Relationship to the Strength of Music Preference
Source: PLoS One. 2016 Mar 17;11(3):e0151634. doi: 10.1371/journal.pone.0151634 (PMC4795651; doi:10.1371/journal.pone.0151634)
Supplement: S2 Table — (XLSX) [file pone.0151634.s002.xlsx]

## Sheet: Wiederhergestellt_Blatt1
participant	age	gender	sing	play an instrument	music student	professional musician	mean of past functional experiences
1	24	1	1	1	1	0	6.52
2	20	1	1	1	0	0	5.09
3	21	1	1	1	0	0	5.53
4	34	2	0	0	0	0	6.64
5	55	2	1	1	0	0	6.33
6	60	2	0	1	0	1	4.4
8	50	1	1	1	0	1	8.83
9	22	2	1	1	1	0	6.5
10	22	2	0	0	0	0	6.88
11	21	2	0	0	0	0	8.82
12	19	2	0	1	0	0	6.08
13	20	1	1	1	0	0	3.67
14	22	1	0	1	0	0	5.89
15	28	1	0	1	1	1	6.95
16	23	2	0	0	0	0	6.33
17	28	1	0	1	1	0	5.4
18	26	1	0	1	0	0	5.58
19	23	1	0	0	0	0	5.67
20	43	2	1	1	0	0	8.33
21	23	1	0	1	0	1	8.38
22	21	1	0	0	0	0	9.04
23	42	1	0	0	0	1	9.07
24	27	2	0	0	0	0	5.57
25	21	1	0	0	0	0	4.83
26	24	2	1	1	1	1	3.75
27	39	1	0	1	0	0	7.4
28	24	1	0	1	0	0	6.2
29	27	1	0	1	0	0	7.38
30	21	2	1	1	1	0	6.5
31	36	2	0	1	0	1	5.6
32	46	2	0	1	0	1	8.14
33	35	1	1	1	0	1	5
34	20	1	0	0	0	0	6.36
35	22	1	1	1	1	0	3.56
36	24	1	0	1	0	0	6.14
37	27	2	0	0	0	0	5.2
39	22	1	1	1	1	0	6.92
40	26	1	0	1	1	0	6.85
41	21	2	0	0	0	0	8.9
43	26	2	0	1	0	0	6.17
44	21	1	1	0	0	0	5.8
45	24	2	0	1	0	1	3.16
46	56	2	0	0	0	1	10
47	20	1	1	1	0	0	6.2
48	20	2	0	1	0	0	5
49	22	1	0	1	0	0	6.33
50	20	1	0	1	0	0	5.8
51	27	2	0	1	1	0	8.63
52	22	2	0	1	0	0	5.73
53	19	1	0	0	0	0	9.44
54	20	1	0	0	0	0	7.69
55	19	1	0	1	0	0	7.2
56	20	1	0	0	0	0	6.09
57	25	1	0	0	0	0	2.67
58	25	1	0	0	0	0	8.33
59	30	1	0	1	1	1	5.11
60	51	2	0	0	0	0	5.33
61	21	1	0	1	0	0	4.17
62	25	1	1	1	1	0	5.71
63	24	2	0	1	1	0	7.8
64	66	2	1	1	0	0	7.71
65	26	1	0	1	0	0	7.5
67	53	2	1	0	0	0	7.45
68	23	2	0	1	1	1	7.22
69	50	2	0	0	0	1	7.6
70	20	1	0	1	0	0	8.2
71	27	1	0	1	1	1	5.77
72	22	1	0	0	0	0	9.2
73	42	2	0	0	0	1	1.12
74	24	1	0	0	0	0	9.5
75	43	2	1	1	0	1	7.5
76	52	1	0	0	0	1	5.41
77	21	1	0	0	0	0	6.18
78	23	2	1	1	0	0	6
79	25	1	1	1	0	0	5.75
80	20	1	0	0	0	0	7.82
81	22	1	0	0	0	0	6.82
82	25	2	0	0	0	0	6.22
83	26	2	1	1	0	1	7.2
84	45	1	0	0	0	1	3.73
85	65	2	0	1	0	1	10
86	22	1	0	1	0	0	6.25
87	44	2	0	1	0	0	7.44
88	25	2	1	1	1	0	6.17
89	19	1	0	0	0	0	7.14
90	19	1	0	0	0	0	4.2
91	19	1	0	1	0	0	5.62
92	20	2	0	0	0	0	4
93	22	1	0	1	0	0	6.6
94	19	1	1	1	0	0	6.64
95	25	1	0	1	1	1	7.09
96	25	1	0	1	0	0	5.56
97	62	2	0	1	0	1	8
98	21	1	0	1	0	0	6.76
99	44	2	1	0	0	0	8.92
100	21	2	0	1	0	0	5.73
101	28	2	0	1	1	0	5.14
102	23	1	1	1	0	0	6.86
103	31	1	0	1	0	0	8.3
104	52	2	1	1	0	1	8.53
105	21	2	1	1	0	0	3.67
106	24	1	0	0	0	0	4.93
107	30	2	0	1	0	0	4.75
108	40	2	0	0	1	1	7.83
109	45	1	1	1	0	0	9.57
110	29	1	0	0	0	0	7.91
111	18	1	0	1	0	0	4.3
112	21	1	0	1	0	0	7.8
113	25	1	1	1	0	0	8.14
114	20	1	0	0	0	0	4.9
115	23	1	1	1	1	0	5.55
116	19	1	0	1	0	0	8.7
117	18	1	1	1	0	0	5.8
118	22	1	0	0	0	0	6.09
119	19	1	0	0	0	0	7.2
120	26	2	0	0	0	0	6.38
121	31	2	1	1	0	1	9.8
122	25	2	0	1	0	0	6.88
123	42	2	0	1	0	0	9.82
124	18	1	0	1	0	0	6.33
125	20	1	0	1	0	0	7.69
